# Supplementary material for: Plasma metabolites in childhood Burkitt lymphoma cases and cancer-free controls in Uganda
Source: Metabolomics. 2024 Jun 28;20(4):67. doi: 10.1007/s11306-024-02130-1 (PMC11213758; doi:10.1007/s11306-024-02130-1)
Supplement: Supplementary file 1 — Supplementary Material 1 [file 11306_2024_2130_MOESM1_ESM.xlsx]

## Sheet: Title page
Plasma metabolites in childhood Burkitt lymphoma cases and cancer-free controls in Uganda
Mtabolomics
Jiaqi Huang, 1, Hadijah Nabalende,2, M. Constanza Camargo,3, Jacqueline Lovett, 4, Isaac Otim,2, Ismail D. Legason,5, Martin D. Ogwang, 2, Patrick Kerchan,5, Tobias Kinyera,2, Leona W. Ayers, 6, Kishor Bhatia, 2, James J. Goedert,2, Steven J. Reynolds,6, Peter D. Crompton,7, Steven C. Moore,3, Ruin Moaddel, 4 , Demetrius Albanes, 3*, and Sam M. Mbulaiteye, 3*
Correspondence: Sam M. Mbulaiteye: mbulaits@mail.nih.gov

## Sheet: Table S1
Supplementary Table S1: Listing of metabolites and number of values above the limit of detection and number of values that are missing
Abbreviation	Metabolite Name	Metabolite SAS name	Limit of detection	Number of subjects with metabolite value >=LOD	Number of subjects that have a missing value	Number of cases with metabolite value >=LOD	Number of cases that have a missing value
AA	Arachidonic acid	AA	0.5	50	0	25	0
AABA	alpha-Aminobutyric acid	AABA	0.741	50	0	25	0
AbsAcid	Abscisic acid	ABSACID	0.082	13	0	4	0
AconAcid	Aconitic acid	ACONACID	0.666	50	0	25	0
Ac-Orn	Acetylornithine	AC_ORN	0.08	0	0	0	0
ADMA	Asymmetric dimethylarginine	ADMA	0.026	50	0	25	0
Ala	Alanine	ALA	1.64	50	0	25	0
alpha-AAA	alpha-Aminoadipic acid	ALPHA_AAA	0.523	48	0	24	0
Anserine	L-Anserine	ANSERINE	0.034	3	0	2	0
Arg	Arginine	ARG	0.312	50	0	25	0
Asn	Asparagine	ASN	1.57	50	0	25	0
Asp	Aspartic Acid	ASP	1.5	49	0	24	0
BABA	beta-Aminobutyric acid	BABA	0.063	10	0	10	0
Betaine	Betaine	BETAINE	143	0	0	0	0
beta-Ala	beta-Alanine	BETA_ALA	0.217	50	0	25	0
C0	Carnitine	C0	15.2	47	0	25	0
C10	Decanoylcarnitine	C10	2.3	0	0	0	0
C10:1	Decenoylcarnitine	C10_1	0.926	0	0	0	0
C10:2	Decadienoylcarnitine	C10_2	1.35	0	0	0	0
C12	Dodecanoylcarnitine	C12	1.62	0	0	0	0
C12:1	Dodecenoylcarnitine	C12_1	0.7	0	0	0	0
C12-DC	Dodecanedioylcarnitine	C12_DC	2.37	0	0	0	0
C14	Tetradecanoylcarnitine	C14	2.32	0	0	0	0
C14:1	Tetradecenoylcarnitine	C14_1	0.741	0	0	0	0
C14:1-OH	Hydroxytetradecenoylcarnitine	C14_1_OH	0.708	0	0	0	0
C14:2	Tetradecadienoylcarnitine	C14_2	0.976	0	0	0	0
C14:2-OH	Hydroxytetradecadienoylcarnitine	C14_2_OH	0.573	0	0	0	0
C16	Hexadecanoylcarnitine	C16	1.88	0	0	0	0
C16:1	Hexadecenoylcarnitine	C16_1	0.699	0	0	0	0
C16:1-OH	Hydroxyhexadecenoylcarnitine	C16_1_OH	0.525	0	0	0	0
C16:2	Hexadecadienoylcarnitine	C16_2	0.864	0	0	0	0
C16:2-OH	Hydroxyhexadecadienoylcarnitine	C16_2_OH	0.509	0	0	0	0
C16-OH	Hydroxyhexadecanoylcarnitine	C16_OH	0.747	0	0	0	0
C18	Octadecanoylcarnitine	C18	1.16	0	0	0	0
C18:1	Octadecenoylcarnitine	C18_1	1.03	0	0	0	0
C18:1-OH	Hydroxyoctadecenoylcarnitine	C18_1_OH	0.849	0	0	0	0
C18:2	Octadecadienoylcarnitine	C18_2	0.595	0	0	0	0
C2	Acetylcarnitine	C2	1.85	47	0	25	0
C3	Propionylcarnitine	C3	1.1	7	1	6	1
C3:1	Propenylcarnitine	C3_1	2.25	0	1	0	1
C3-DC (C4-OH)	Malonylcarnitine (Hydroxybutyrylcarnitine)	C3_DC__C4_OH_	0.816	7	1	4	1
C3-OH	Hydroxypropionylcarnitine	C3_OH	1.5	0	1	0	1
C4	Butyrylcarnitine	C4	1.75	0	1	0	1
C4:1	Butenylcarnitine	C4_1	1.4	0	1	0	1
c4-OH-Pro	cis-4-Hydroxyproline	C4_OH_PRO	1.66	0	0	0	0
C5	Valerylcarnitine	C5	1.26	0	0	0	0
C5:1	Tiglylcarnitine	C5_1	0.729	0	0	0	0
C5:1-DC	Glutaconylcarnitine	C5_1_DC	0.64	0	0	0	0
C5-DC (C6-OH)	Glutarylcarnitine (Hydroxyhexanoylcarnitine)	C5_DC__C6_OH_	0.876	0	0	0	0
C5-M-DC	Methylglutarylcarnitine	C5_M_DC	0.428	0	0	0	0
C5-OH (C3-DC-M)	Hydroxyvalerylcarnitine (Methylmalonylcarnitine)	C5_OH__C3_DC_M_	0.799	0	0	0	0
C6:1	Hexenoylcarnitine	C6_1	1.2	0	0	0	0
C6 (C4:1-DC)	Hexanoylcarnitine (Fumarylcarnitine)	C6__C4_1_DC_	1.29	0	0	0	0
C7-DC	Pimelylcarnitine	C7_DC	0.854	0	0	0	0
C8	Octanoylcarnitine	C8	2.57	0	0	0	0
C9	Nonanoylcarnitine	C9	0.482	0	0	0	0
CA	Cholic Acid	CA	0.004	50	0	25	0
Carnosine	Carnosine	CARNOSINE	0.08	6	0	4	0
CDCA	Chenodeoxycholic acid	CDCA	0.01	46	0	24	0
Cer(d16:1/18:0)	Ceramide (d16:1/18:0)	CER_D16_1_18_0_	0.05	0	0	0	0
Cer(d16:1/20:0)	Ceramide (d16:1/20:0)	CER_D16_1_20_0_	0.053	0	0	0	0
Cer(d16:1/22:0)	Ceramide (d16:1/22:0)	CER_D16_1_22_0_	0.01	40	0	22	0
Cer(d16:1/23:0)	Ceramide (d16:1/23:0)	CER_D16_1_23_0_	0.01	40	0	18	0
Cer(d16:1/24:0)	Ceramide (d16:1/24:0)	CER_D16_1_24_0_	0.01	42	0	20	0
Cer(d18:0/18:0)	Dihydroceramide (d18:0/18:0)	CER_D18_0_18_0_	0.29	0	0	0	0
Cer(d18:0/18:0(OH))	Dihydroceramide (d18:0/18:0(OH))	CER_D18_0_18_0_OH__	1	0	0	0	0
Cer(d18:0/20:0)	Dihydroceramide (d18:0/20:0)	CER_D18_0_20_0_	0.06	16	0	7	0
Cer(d18:0/22:0)	Dihydroceramide (d18:0/22:0)	CER_D18_0_22_0_	0.1	20	0	15	0
Cer(d18:0/24:0)	Dihydroceramide (d18:0/24:0)	CER_D18_0_24_0_	0.1	30	0	15	0
Cer(d18:0/24:1)	Dihydroceramide (d18:0/24:1)	CER_D18_0_24_1_	0.1	23	0	17	0
Cer(d18:0/26:1)	Dihydroceramide (d18:0/26:1)	CER_D18_0_26_1_	0.07	0	0	0	0
Cer(d18:0/26:1(OH))	Dihydroceramide (d18:0/26:1(OH))	CER_D18_0_26_1_OH__	1.25	0	0	0	0
Cer(d18:1/14:0)	Ceramide (d18:1/14:0)	CER_D18_1_14_0_	0.028	34	0	15	0
Cer(d18:1/16:0)	Ceramide (d18:1/16:0)	CER_D18_1_16_0_	0.103	36	0	22	0
Cer(d18:1/18:0)	Ceramide (d18:1/18:0)	CER_D18_1_18_0_	0.01	48	0	24	0
Cer(d18:1/18:0(OH))	Ceramide (d18:1/18:0(OH))	CER_D18_1_18_0_OH__	0.01	28	0	15	0
Cer(d18:1/18:1)	Ceramide (d18:1/18:1)	CER_D18_1_18_1_	0.03	0	0	0	0
Cer(d18:1/20:0)	Ceramide (d18:1/20:0)	CER_D18_1_20_0_	0.055	36	0	22	0
Cer(d18:1/20:0(OH))	Ceramide (d18:1/20:0(OH))	CER_D18_1_20_0_OH__	0.21	43	0	22	0
Cer(d18:1/22:0)	Ceramide (d18:1/22:0)	CER_D18_1_22_0_	0.099	50	0	25	0
Cer(d18:1/23:0)	Ceramide (d18:1/23:0)	CER_D18_1_23_0_	0.02	49	0	24	0
Cer(d18:1/24:0)	Ceramide (d18:1/24:0)	CER_D18_1_24_0_	0.03	50	0	25	0
Cer(d18:1/24:1)	Ceramide (d18:1/24:1)	CER_D18_1_24_1_	0.119	47	0	24	0
Cer(d18:1/25:0)	Ceramide (d18:1/25:0)	CER_D18_1_25_0_	0.04	49	0	25	0
Cer(d18:1/26:0)	Ceramide (d18:1/26:0)	CER_D18_1_26_0_	0.01	32	0	19	0
Cer(d18:1/26:1)	Ceramide (d18:1/26:1)	CER_D18_1_26_1_	0.01	20	0	9	0
Cer(d18:2/14:0)	Ceramide (d18:2/14:0)	CER_D18_2_14_0_	0.01	0	0	0	0
Cer(d18:2/16:0)	Ceramide (d18:2/16:0)	CER_D18_2_16_0_	0.01	49	0	24	0
Cer(d18:2/18:0)	Ceramide (d18:2/18:0)	CER_D18_2_18_0_	0.01	44	0	21	0
Cer(d18:2/18:1)	Ceramide (d18:2/18:1)	CER_D18_2_18_1_	0.01	0	0	0	0
Cer(d18:2/20:0)	Ceramide (d18:2/20:0)	CER_D18_2_20_0_	0.01	37	0	18	0
Cer(d18:2/22:0)	Ceramide (d18:2/22:0)	CER_D18_2_22_0_	0.01	48	0	25	0
Cer(d18:2/23:0)	Ceramide (d18:2/23:0)	CER_D18_2_23_0_	0.01	39	0	20	0
Cer(d18:2/24:0)	Ceramide (d18:2/24:0)	CER_D18_2_24_0_	0.01	47	0	23	0
Cer(d18:2/24:1)	Ceramide (d18:2/24:1)	CER_D18_2_24_1_	0.01	43	0	22	0
CE(14:0)	Cholesteryl ester 14:0	CE_14_0_	9.67	1	0	0	0
CE(14:1)	Cholesteryl ester 14:1	CE_14_1_	0.06	35	0	16	0
CE(15:0)	Cholesteryl ester 15:0	CE_15_0_	13.7	0	0	0	0
CE(15:1)	Cholesteryl ester 15:1	CE_15_1_	0.956	0	0	0	0
CE(16:0)	Cholesteryl ester 16:0	CE_16_0_	10.8	50	0	25	0
CE(16:1)	Cholesteryl ester 16:1	CE_16_1_	0.8	44	0	23	0
CE(17:0)	Cholesteryl ester 17:0	CE_17_0_	10.9	0	0	0	0
CE(17:1)	Cholesteryl ester 17:1	CE_17_1_	0.35	37	0	19	0
CE(18:0)	Cholesteryl ester 18:0	CE_18_0_	4.44	36	0	19	0
CE(18:1)	Cholesteryl ester 18:1	CE_18_1_	4.58	45	0	24	0
CE(18:2)	Cholesteryl ester 18:2	CE_18_2_	14.3	50	0	25	0
CE(18:3)	Cholesteryl ester 18:3	CE_18_3_	0.68	50	0	25	0
CE(20:0)	Cholesteryl ester 20:0	CE_20_0_	6.72	28	0	11	0
CE(20:1)	Cholesteryl ester 20:1	CE_20_1_	0.65	39	0	18	0
CE(20:3)	Cholesteryl ester 20:3	CE_20_3_	0.24	50	0	25	0
CE(20:4)	Cholesteryl ester 20:4	CE_20_4_	1.9	50	0	25	0
CE(20:5)	Cholesteryl ester 20:5	CE_20_5_	0.66	47	0	23	0
CE(22:0)	Cholesteryl ester 22:0	CE_22_0_	0.39	37	0	17	0
CE(22:1)	Cholesteryl ester 22:1	CE_22_1_	0.75	9	0	3	0
CE(22:2)	Cholesteryl ester 22:2	CE_22_2_	0.19	34	0	15	0
CE(22:5)	Cholesteryl ester 22:5	CE_22_5_	0.3	45	0	22	0
CE(22:6)	Cholesteryl ester 22:6	CE_22_6_	0.3	50	0	25	0
Choline	Choline	CHOLINE	0.307	50	0	25	0
Cit	Citrulline	CIT	0.564	50	0	25	0
Cortisol	Cortisol	CORTISOL	0.033	47	0	23	0
Cortisone	Cortisone	CORTISONE	0.092	0	0	0	0
Creatinine	Creatinine	CREATININE	0.309	50	0	25	0
Cys	Cysteine	CYS	0.414	50	0	25	0
Cystine	Cystine	CYSTINE	0.026	50	0	25	0
DCA	Deoxycholic acid	DCA	0.005	50	0	25	0
DG(14:0_14:0)	Diacylglyceride (14:0_14:0)	DG_14_0_14_0_	0.34	0	0	0	0
DG(14:0_18:1)	Diacylglyceride (14:0_18:1)	DG_14_0_18_1_	0.511	12	0	6	0
DG(14:0_18:2)	Diacylglyceride (14:0_18:2)	DG_14_0_18_2_	0.69	0	0	0	0
DG(14:0_20:0)	Diacylglyceride (14:0_20:0)	DG_14_0_20_0_	0.46	0	0	0	0
DG(14:1_18:1)	Diacylglyceride (14:1_18:1)	DG_14_1_18_1_	0.219	0	0	0	0
DG(14:1_20:2)	Diacylglyceride (14:1_20:2)	DG_14_1_20_2_	0.29	0	0	0	0
DG(16:0_16:0)	Diacylglyceride (16:0_16:0)	DG_16_0_16_0_	7.6	0	0	0	0
DG(16:0_16:1)	Diacylglyceride (16:0_16:1)	DG_16_0_16_1_	0.4	6	0	3	0
DG(16:0_18:1)	Diacylglyceride (16:0_18:1)	DG_16_0_18_1_	1.96	25	0	18	0
DG(16:0_18:2)	Diacylglyceride (16:0_18:2)	DG_16_0_18_2_	0.11	50	0	25	0
DG(16:0_20:0)	Diacylglyceride (16:0_20:0)	DG_16_0_20_0_	1.34	0	0	0	0
DG(16:0_20:3)	Diacylglyceride (16:0_20:3)	DG_16_0_20_3_	0.13	0	0	0	0
DG(16:0_20:4)	Diacylglyceride (16:0_20:4)	DG_16_0_20_4_	0.38	0	0	0	0
DG(16:1_18:0)	Diacylglyceride (16:1_18:0)	DG_16_1_18_0_	0.255	0	0	0	0
DG(16:1_18:1)	Diacylglyceride (16:1_18:1)	DG_16_1_18_1_	7.11	0	0	0	0
DG(16:1_18:2)	Diacylglyceride (16:1_18:2)	DG_16_1_18_2_	0.04	48	0	24	0
DG(16:1_20:0)	Diacylglyceride (16:1_20:0)	DG_16_1_20_0_	0.838	0	0	0	0
DG(17:0_17:1)	Diacylglyceride (17:0_17:1)	DG_17_0_17_1_	0.29	0	0	0	0
DG(17:0_18:1)	Diacylglyceride (17:0_18:1)	DG_17_0_18_1_	0.23	45	0	24	0
DG(18:0_20:0)	Diacylglyceride (18:0_20:0)	DG_18_0_20_0_	0.81	0	0	0	0
DG(18:0_20:4)	Diacylglyceride (18:0_20:4)	DG_18_0_20_4_	0.09	1	0	1	0
DG(18:1_18:1)	Diacylglyceride (18:1_18:1)	DG_18_1_18_1_	0.836	37	0	22	0
DG(18:1_18:2)	Diacylglyceride (18:1_18:2)	DG_18_1_18_2_	0.39	50	0	25	0
DG(18:1_18:3)	Diacylglyceride (18:1_18:3)	DG_18_1_18_3_	0.44	33	0	21	0
DG(18:1_18:4)	Diacylglyceride (18:1_18:4)	DG_18_1_18_4_	0.5	0	0	0	0
DG(18:1_20:0)	Diacylglyceride (18:1_20:0)	DG_18_1_20_0_	0.22	37	0	22	0
DG(18:1_20:1)	Diacylglyceride (18:1_20:1)	DG_18_1_20_1_	0.11	0	0	0	0
DG(18:1_20:2)	Diacylglyceride (18:1_20:2)	DG_18_1_20_2_	0.28	0	0	0	0
DG(18:1_20:3)	Diacylglyceride (18:1_20:3)	DG_18_1_20_3_	0.29	0	0	0	0
DG(18:1_20:4)	Diacylglyceride (18:1_20:4)	DG_18_1_20_4_	0.16	41	0	22	0
DG(18:1_22:5)	Diacylglyceride (18:1_22:5)	DG_18_1_22_5_	0.06	0	0	0	0
DG(18:1_22:6)	Diacylglyceride (18:1_22:6)	DG_18_1_22_6_	0.906	0	0	0	0
DG(18:2_18:2)	Diacylglyceride (18:2_18:2)	DG_18_2_18_2_	0.743	48	0	24	0
DG(18:2_18:3)	Diacylglyceride (18:2_18:3)	DG_18_2_18_3_	0.11	40	0	19	0
DG(18:2_18:4)	Diacylglyceride (18:2_18:4)	DG_18_2_18_4_	0.13	0	0	0	0
DG(18:2_20:0)	Diacylglyceride (18:2_20:0)	DG_18_2_20_0_	0.01	46	0	24	0
DG(18:2_20:4)	Diacylglyceride (18:2_20:4)	DG_18_2_20_4_	0.18	41	0	20	0
DG(18:3_18:3)	Diacylglyceride (18:3_18:3)	DG_18_3_18_3_	0.19	0	0	0	0
DG(18:3_20:2)	Diacylglyceride (18:3_20:2)	DG_18_3_20_2_	0.2	0	0	0	0
DG(21:0_22:6)	Diacylglyceride (21:0_22:6)	DG_21_0_22_6_	0.43	1	1	1	0
DG(22:1_22:2)	Diacylglyceride (22:1_22:2)	DG_22_1_22_2_	0.31	0	1	0	0
DG-O(14:0_18:2)	Diacylglyceride O-(14:0_18:2)	DG_O_14_0_18_2_	0.01	50	0	25	0
DG-O(16:0_18:1)	Diacylglyceride O-(16:0_18:1)	DG_O_16_0_18_1_	0.301	0	0	0	0
DG-O(16:0_20:4)	Diacylglyceride O-(16:0_20:4)	DG_O_16_0_20_4_	0.12	0	0	0	0
DHA	Docosahexaenoic acid	DHA	3.05	22	0	12	0
DHEAS	Dehydroepiandrosterone sulfate	DHEAS	0.056	43	0	21	0
DiCA(12:0)	Dodecanedioic acid	DICA_12_0_	4.58	0	0	0	0
DiCA(14:0)	Tetradecanedioic acid	DICA_14_0_	2.01	0	0	0	0
DOPA	Dihydroxyphenylalanine	DOPA	0.278	0	0	0	0
Dopamine	Dopamine	DOPAMINE	0.315	0	0	0	0
EPA	Eicosapentaenoic acid	EPA	1.14	5	0	2	0
FA(12:0)	Dodecanoic acid	FA_12_0_	4	0	50	0	25
FA(14:0)	Myristic acid	FA_14_0_	7	0	50	0	25
FA(16:0)	Palmitic acid	FA_16_0_	598	1	0	1	0
FA(18:0)	Stearic acid	FA_18_0_	457	0	0	0	0
FA(18:1)	Octadecenoic acid	FA_18_1_	17.7	50	0	25	0
FA(18:2)	Octadecadienoate	FA_18_2_	9.53	50	0	25	0
FA(20:1)	Eicosenoic acid	FA_20_1_	0.403	50	0	25	0
FA(20:2)	Eicosadienoic acid	FA_20_2_	0.626	37	0	22	0
FA(20:3)	Eicosatrienoic acid	FA_20_3_	0.6	27	0	12	0
GABA	gamma-Aminobutyric acid	GABA	0.191	29	0	12	0
GCA	Glycocholic acid	GCA	0.025	48	0	25	0
GCDCA	Glycochenodeoxycholic acid	GCDCA	0.014	49	0	25	0
GDCA	Glycodeoxycholic acid	GDCA	0.005	50	0	25	0
GLCA	Glycolithocholic acid	GLCA	0.005	40	0	17	0
GLCAS	Glycolithocholic acid sulfate	GLCAS	0	50	0	25	0
Gln	Glutamine	GLN	5.56	50	0	25	0
Glu	Glutamic Acid	GLU	3.6	50	0	25	0
Gly	Glycine	GLY	2.65	50	0	25	0
GUDCA	Glycoursodeoxycholic acid	GUDCA	0.245	0	0	0	0
H1	Hexose	H1	2457	39	0	23	0
HArg	Homoarginine	HARG	0.013	50	0	25	0
HCys	Homocysteine	HCYS	2.36	47	0	23	0
Hex2Cer(d18:1/14:0)	Dihexosylceramide (d18:1/14:0)	HEX2CER_D18_1_14_0_	0.05	28	0	12	0
Hex2Cer(d18:1/16:0)	Dihexosylceramide (d18:1/16:0)	HEX2CER_D18_1_16_0_	0.05	50	0	25	0
Hex2Cer(d18:1/18:0)	Dihexosylceramide (d18:1/18:0)	HEX2CER_D18_1_18_0_	0.01	45	0	23	0
Hex2Cer(d18:1/20:0)	Dihexosylceramide (d18:1/20:0)	HEX2CER_D18_1_20_0_	0.01	45	0	24	0
Hex2Cer(d18:1/22:0)	Dihexosylceramide (d18:1/22:0)	HEX2CER_D18_1_22_0_	0.01	40	0	22	0
Hex2Cer(d18:1/24:0)	Dihexosylceramide (d18:1/24:0)	HEX2CER_D18_1_24_0_	0.01	46	0	24	0
Hex2Cer(d18:1/24:1)	Dihexosylceramide (d18:1/24:1)	HEX2CER_D18_1_24_1_	0.01	50	0	25	0
Hex2Cer(d18:1/26:0)	Dihexosylceramide (d18:1/26:0)	HEX2CER_D18_1_26_0_	0.01	12	0	8	0
Hex2Cer(d18:1/26:1)	Dihexosylceramide (d18:1/26:1)	HEX2CER_D18_1_26_1_	0.01	21	0	10	0
Hex3Cer(d18:1/16:0)	Trihexosylceramide (d18:1/16:0)	HEX3CER_D18_1_16_0_	0.01	47	0	24	0
Hex3Cer(d18:1/18:0)	Trihexosylceramide (d18:1/18:0)	HEX3CER_D18_1_18_0_	0.02	17	0	12	0
Hex3Cer(d18:1_20:0)	Trihexosylceramide (d18:1/20:0)	HEX3CER_D18_1_20_0_	0.04	21	0	12	0
Hex3Cer(d18:1_22:0)	Trihexosylceramide (d18:1/22:0)	HEX3CER_D18_1_22_0_	0.02	28	0	11	0
Hex3Cer(d18:1/24:1)	Trihexosylceramide (d18:1/24:1)	HEX3CER_D18_1_24_1_	0.01	44	0	23	0
Hex3Cer(d18:1/26:1)	Trihexosylceramide (d18:1/26:1)	HEX3CER_D18_1_26_1_	0.02	6	0	4	0
HexCer(d16:1/22:0)	Hexosylceramide (d16:1/22:0)	HEXCER_D16_1_22_0_	0.01	41	0	20	0
HexCer(d16:1/24:0)	Hexosylceramide (d16:1/24:0)	HEXCER_D16_1_24_0_	0.02	37	0	17	0
HexCer(d18:1/14:0)	Hexosylceramide (d18:1/14:0)	HEXCER_D18_1_14_0_	0.02	21	0	10	0
HexCer(d18:1/16:0)	Hexosylceramide (d18:1/16:0)	HEXCER_D18_1_16_0_	0.03	50	0	25	0
HexCer(d18:1/18:0)	Hexosylceramide (d18:1/18:0)	HEXCER_D18_1_18_0_	0.01	40	0	18	0
HexCer(d18:1/18:1)	Hexosylceramide (d18:1/18:1)	HEXCER_D18_1_18_1_	0.02	47	0	23	0
HexCer(d18:1/20:0)	Hexosylceramide (d18:1/20:0)	HEXCER_D18_1_20_0_	0.03	43	0	23	0
HexCer(d18:1/22:0)	Hexosylceramide (d18:1/22:0)	HEXCER_D18_1_22_0_	0.06	49	0	25	0
HexCer(d18:1/23:0)	Hexosylceramide (d18:1/23:0)	HEXCER_D18_1_23_0_	0.09	46	0	23	0
HexCer(d18:1/24:0)	Hexosylceramide (d18:1/24:0)	HEXCER_D18_1_24_0_	0.03	50	0	25	0
HexCer(d18:1/24:1)	Hexosylceramide (d18:1/24:1)	HEXCER_D18_1_24_1_	0.18	50	0	25	0
HexCer(d18:1/26:0)	Hexosylceramide (d18:1/26:0)	HEXCER_D18_1_26_0_	0.06	7	0	5	0
HexCer(d18:1/26:1)	Hexosylceramide (d18:1/26:1)	HEXCER_D18_1_26_1_	0.07	2	0	1	0
HexCer(d18:2/16:0)	Hexosylceramide (d18:2/16:0)	HEXCER_D18_2_16_0_	0.01	32	0	17	0
HexCer(d18:2/18:0)	Hexosylceramide (d18:2/18:0)	HEXCER_D18_2_18_0_	0.01	31	0	16	0
HexCer(d18:2/20:0)	Hexosylceramide (d18:2/20:0)	HEXCER_D18_2_20_0_	0.02	30	0	13	0
HexCer(d18:2/22:0)	Hexosylceramide (d18:2/22:0)	HEXCER_D18_2_22_0_	0.05	37	0	19	0
HexCer(d18:2/23:0)	Hexosylceramide (d18:2/23:0)	HEXCER_D18_2_23_0_	0.07	24	0	11	0
HexCer(d18:2/24:0)	Hexosylceramide (d18:2/24:0)	HEXCER_D18_2_24_0_	0.08	41	0	21	0
HipAcid	Hippuric acid	HIPACID	0.49	43	0	19	0
His	Histidine	HIS	2.03	50	0	25	0
Histamine	Histamine	HISTAMINE	0.523	0	0	0	0
Hypoxanthine	Hypoxanthine	HYPOXANTHINE	3.73	25	0	16	0
Ile	Isoleucine	ILE	1.2	50	0	25	0
Indole	Indole	INDOLE	88.1	0	0	0	0
Ind-SO4	Indoxyl sulfate	IND_SO4	0.01	50	0	25	0
Kynurenine	Kynurenine	KYNURENINE	0.374	50	0	25	0
Lac	Lactic acid	LAC	86	50	0	25	0
Leu	Leucine	LEU	5.54	50	0	25	0
Lys	Lysine	LYS	1.4	50	0	25	0
lysoPC a C14:0	Lysophosphatidylcholine a C14:0	LYSOPC_A_C14_0	1.01	18	0	3	0
lysoPC a C16:0	Lysophosphatidylcholine a C16:0	LYSOPC_A_C16_0	3.15	50	0	25	0
lysoPC a C16:1	Lysophosphatidylcholine a C16:1	LYSOPC_A_C16_1	0.744	37	0	16	0
lysoPC a C17:0	Lysophosphatidylcholine a C17:0	LYSOPC_A_C17_0	0.871	26	0	10	0
lysoPC a C18:0	Lysophosphatidylcholine a C18:0	LYSOPC_A_C18_0	1.44	50	0	25	0
lysoPC a C18:1	Lysophosphatidylcholine a C18:1	LYSOPC_A_C18_1	0.684	50	0	25	0
lysoPC a C18:2	Lysophosphatidylcholine a C18:2	LYSOPC_A_C18_2	0.665	50	0	25	0
lysoPC a C20:3	Lysophosphatidylcholine a C20:3	LYSOPC_A_C20_3	0.647	33	0	14	0
lysoPC a C20:4	Lysophosphatidylcholine a C20:4	LYSOPC_A_C20_4	0.82	50	0	25	0
lysoPC a C24:0	Lysophosphatidylcholine a C24:0	LYSOPC_A_C24_0	0.87	4	0	0	0
lysoPC a C26:0	Lysophosphatidylcholine a C26:0	LYSOPC_A_C26_0	1.4	11	0	3	0
lysoPC a C26:1	Lysophosphatidylcholine a C26:1	LYSOPC_A_C26_1	0.767	3	0	0	0
lysoPC a C28:0	Lysophosphatidylcholine a C28:0	LYSOPC_A_C28_0	1.45	8	0	2	0
lysoPC a C28:1	Lysophosphatidylcholine a C28:1	LYSOPC_A_C28_1	0.844	9	0	0	0
Met	Methionine	MET	3.22	50	0	25	0
Met-SO	Methionine-Sulfoxide	MET_SO	0.1	44	0	23	0
Nitro-Tyr	Nitrotyrosine	NITRO_TYR	0.433	0	0	0	0
OH-GlutAcid	Hydroxyglutaric acid	OH_GLUTACID	1.24	15	0	7	0
Orn	Ornithine	ORN	0.957	50	0	25	0
PAG	Phenylacetylglycine	PAG	0.143	0	0	0	0
PC aa C24:0	Phosphatidylcholine aa C24:0	PC_AA_C24_0	0.363	7	0	0	0
PC aa C26:0	Phosphatidylcholine aa C26:0	PC_AA_C26_0	1.55	5	0	2	0
PC aa C28:1	Phosphatidylcholine aa C28:1	PC_AA_C28_1	0.2	50	0	25	0
PC aa C30:0	Phosphatidylcholine aa C30:0	PC_AA_C30_0	0.298	50	0	25	0
PC aa C30:2	Phosphatidylcholine aa C30:2	PC_AA_C30_2	0.035	0	0	0	0
PC aa C32:0	Phosphatidylcholine aa C32:0	PC_AA_C32_0	2.82	48	0	25	0
PC aa C32:1	Phosphatidylcholine aa C32:1	PC_AA_C32_1	0.403	50	0	25	0
PC aa C32:2	Phosphatidylcholine aa C32:2	PC_AA_C32_2	0.101	50	0	25	0
PC aa C32:3	Phosphatidylcholine aa C32:3	PC_AA_C32_3	0.123	49	0	25	0
PC aa C34:1	Phosphatidylcholine aa C34:1	PC_AA_C34_1	1.82	50	0	25	0
PC aa C34:2	Phosphatidylcholine aa C34:2	PC_AA_C34_2	1.3	50	0	25	0
PC aa C34:3	Phosphatidylcholine aa C34:3	PC_AA_C34_3	0.221	50	0	25	0
PC aa C34:4	Phosphatidylcholine aa C34:4	PC_AA_C34_4	0.006	50	0	25	0
PC aa C36:0	Phosphatidylcholine aa C36:0	PC_AA_C36_0	0.152	49	0	25	0
PC aa C36:1	Phosphatidylcholine aa C36:1	PC_AA_C36_1	0.446	50	0	25	0
PC aa C36:2	Phosphatidylcholine aa C36:2	PC_AA_C36_2	0.88	50	0	25	0
PC aa C36:3	Phosphatidylcholine aa C36:3	PC_AA_C36_3	0.269	50	0	25	0
PC aa C36:4	Phosphatidylcholine aa C36:4	PC_AA_C36_4	0.276	50	0	25	0
PC aa C36:5	Phosphatidylcholine aa C36:5	PC_AA_C36_5	0.188	50	0	25	0
PC aa C36:6	Phosphatidylcholine aa C36:6	PC_AA_C36_6	0.214	10	0	2	0
PC aa C38:0	Phosphatidylcholine aa C38:0	PC_AA_C38_0	0.231	50	0	25	0
PC aa C38:1	Phosphatidylcholine aa C38:1	PC_AA_C38_1	0.032	46	0	22	0
PC aa C38:3	Phosphatidylcholine aa C38:3	PC_AA_C38_3	0.233	50	0	25	0
PC aa C38:4	Phosphatidylcholine aa C38:4	PC_AA_C38_4	0.049	50	0	25	0
PC aa C38:5	Phosphatidylcholine aa C38:5	PC_AA_C38_5	0.054	50	0	25	0
PC aa C38:6	Phosphatidylcholine aa C38:6	PC_AA_C38_6	0.04	50	0	25	0
PC aa C40:1	Phosphatidylcholine aa C40:1	PC_AA_C40_1	0.585	21	0	7	0
PC aa C40:2	Phosphatidylcholine aa C40:2	PC_AA_C40_2	0.03	49	0	24	0
PC aa C40:3	Phosphatidylcholine aa C40:3	PC_AA_C40_3	0.01	50	0	25	0
PC aa C40:4	Phosphatidylcholine aa C40:4	PC_AA_C40_4	0.015	50	0	25	0
PC aa C40:5	Phosphatidylcholine aa C40:5	PC_AA_C40_5	0.067	50	0	25	0
PC aa C40:6	Phosphatidylcholine aa C40:6	PC_AA_C40_6	0.21	50	0	25	0
PC aa C42:0	Phosphatidylcholine aa C42:0	PC_AA_C42_0	0.144	50	0	25	0
PC aa C42:1	Phosphatidylcholine aa C42:1	PC_AA_C42_1	0.01	50	0	25	0
PC aa C42:2	Phosphatidylcholine aa C42:2	PC_AA_C42_2	0.144	39	0	23	0
PC aa C42:4	Phosphatidylcholine aa C42:4	PC_AA_C42_4	0.067	50	0	25	0
PC aa C42:5	Phosphatidylcholine aa C42:5	PC_AA_C42_5	0.17	39	0	19	0
PC aa C42:6	Phosphatidylcholine aa C42:6	PC_AA_C42_6	0.187	50	0	25	0
PC ae C30:0	Phosphatidylcholine ae C30:0	PC_AE_C30_0	0.511	0	0	0	0
PC ae C30:1	Phosphatidylcholine ae C30:1	PC_AE_C30_1	0.028	48	0	24	0
PC ae C30:2	Phosphatidylcholine ae C30:2	PC_AE_C30_2	0.088	10	0	2	0
PC ae C32:1	Phosphatidylcholine ae C32:1	PC_AE_C32_1	0.01	50	0	25	0
PC ae C32:2	Phosphatidylcholine ae C32:2	PC_AE_C32_2	0.077	50	0	25	0
PC ae C34:0	Phosphatidylcholine ae C34:0	PC_AE_C34_0	0.462	28	0	20	0
PC ae C34:1	Phosphatidylcholine ae C34:1	PC_AE_C34_1	0.264	50	0	25	0
PC ae C34:2	Phosphatidylcholine ae C34:2	PC_AE_C34_2	0.138	50	0	25	0
PC ae C34:3	Phosphatidylcholine ae C34:3	PC_AE_C34_3	0.124	50	0	25	0
PC ae C36:0	Phosphatidylcholine ae C36:0	PC_AE_C36_0	0.154	47	0	25	0
PC ae C36:1	Phosphatidylcholine ae C36:1	PC_AE_C36_1	0.063	50	0	25	0
PC ae C36:2	Phosphatidylcholine ae C36:2	PC_AE_C36_2	0.17	50	0	25	0
PC ae C36:3	Phosphatidylcholine ae C36:3	PC_AE_C36_3	0.27	50	0	25	0
PC ae C36:4	Phosphatidylcholine ae C36:4	PC_AE_C36_4	0.167	50	0	25	0
PC ae C36:5	Phosphatidylcholine ae C36:5	PC_AE_C36_5	0.139	50	0	25	0
PC ae C38:0	Phosphatidylcholine ae C38:0	PC_AE_C38_0	0.385	45	0	25	0
PC ae C38:1	Phosphatidylcholine ae C38:1	PC_AE_C38_1	0.295	29	0	13	0
PC ae C38:2	Phosphatidylcholine ae C38:2	PC_AE_C38_2	0.155	50	0	25	0
PC ae C38:3	Phosphatidylcholine ae C38:3	PC_AE_C38_3	0.159	50	0	25	0
PC ae C38:4	Phosphatidylcholine ae C38:4	PC_AE_C38_4	0.308	50	0	25	0
PC ae C38:5	Phosphatidylcholine ae C38:5	PC_AE_C38_5	0.207	50	0	25	0
PC ae C38:6	Phosphatidylcholine ae C38:6	PC_AE_C38_6	0.276	50	0	25	0
PC ae C40:1	Phosphatidylcholine ae C40:1	PC_AE_C40_1	0.08	50	0	25	0
PC ae C40:2	Phosphatidylcholine ae C40:2	PC_AE_C40_2	0.025	50	0	25	0
PC ae C40:3	Phosphatidylcholine ae C40:3	PC_AE_C40_3	0.017	50	0	25	0
PC ae C40:4	Phosphatidylcholine ae C40:4	PC_AE_C40_4	0.173	50	0	25	0
PC ae C40:5	Phosphatidylcholine ae C40:5	PC_AE_C40_5	0.159	50	0	25	0
PC ae C40:6	Phosphatidylcholine ae C40:6	PC_AE_C40_6	0.122	50	0	25	0
PC ae C42:0	Phosphatidylcholine ae C42:0	PC_AE_C42_0	0.94	10	0	0	0
PC ae C42:1	Phosphatidylcholine ae C42:1	PC_AE_C42_1	0.177	44	0	23	0
PC ae C42:2	Phosphatidylcholine ae C42:2	PC_AE_C42_2	0.107	49	0	25	0
PC ae C42:3	Phosphatidylcholine ae C42:3	PC_AE_C42_3	0.158	49	0	25	0
PC ae C42:4	Phosphatidylcholine ae C42:4	PC_AE_C42_4	0.167	50	0	25	0
PC ae C42:5	Phosphatidylcholine ae C42:5	PC_AE_C42_5	0.745	46	0	25	0
PC ae C44:3	Phosphatidylcholine ae C44:3	PC_AE_C44_3	0.026	50	0	25	0
PC ae C44:4	Phosphatidylcholine ae C44:4	PC_AE_C44_4	0.2	29	0	14	0
PC ae C44:5	Phosphatidylcholine ae C44:5	PC_AE_C44_5	0.119	50	0	25	0
PC ae C44:6	Phosphatidylcholine ae C44:6	PC_AE_C44_6	0.344	50	0	25	0
PEA	Phenylethylamine	PEA	0.001	0	0	0	0
Phe	Phenylalanine	PHE	1.22	50	0	25	0
PheAlaBetaine	Phenylalanine betaine	PHEALABETAINE	0.03	0	0	0	0
Pro	Proline	PRO	4.74	50	0	25	0
ProBetaine	Proline betaine	PROBETAINE	0.324	44	0	19	0
Putrescine	Putrescine	PUTRESCINE	0.068	39	0	25	0
p-Cresol-SO4	p-Cresol sulfate	P_CRESOL_SO4	0.001	50	0	25	0
Sarcosine	Sarcosine	SARCOSINE	0.09	50	0	25	0
SDMA	Symmetric dimethylarginine	SDMA	0.032	50	0	25	0
Ser	Serine	SER	2.03	50	0	25	0
Serotonin	Serotonin	SEROTONIN	0.039	50	0	25	0
SM C16:0	Sphingomyelin C16:0	SM_C16_0	0.468	50	0	25	0
SM C16:1	Sphingomyelin C16:1	SM_C16_1	0.302	50	0	25	0
SM C18:0	Sphingomyelin C18:0	SM_C18_0	0.452	50	0	25	0
SM C18:1	Sphingomyelin C18:1	SM_C18_1	0.177	50	0	25	0
SM C20:2	Sphingomyelin C20:2	SM_C20_2	0.008	50	0	25	0
SM C22:3	Sphingomyelin C22:3	SM_C22_3	0.247	8	0	5	0
SM C24:0	Sphingomyelin C24:0	SM_C24_0	0.174	50	0	25	0
SM C24:1	Sphingomyelin C24:1	SM_C24_1	0.026	50	0	25	0
SM C26:0	Sphingomyelin C26:0	SM_C26_0	0.006	44	0	25	0
SM C26:1	Sphingomyelin C26:1	SM_C26_1	0.01	47	0	24	0
SM (OH) C14:1	Hydroxysphingomyelin C14:1	SM__OH__C14_1	0.181	50	0	25	0
SM (OH) C16:1	Hydroxysphingomyelin C16:1	SM__OH__C16_1	0.222	50	0	25	0
SM (OH) C22:1	Hydroxysphingomyelin C22:1	SM__OH__C22_1	0.28	50	0	25	0
SM (OH) C22:2	Hydroxysphingomyelin C22:2	SM__OH__C22_2	0.214	50	0	25	0
SM (OH) C24:1	Hydroxysphingomyelin C24:1	SM__OH__C24_1	0.01	50	0	25	0
Spermidine	Spermidine	SPERMIDINE	0.186	19	0	15	0
Spermine	Spermine	SPERMINE	0.409	0	0	0	0
Suc	Succinic acid	SUC	12	5	0	1	0
t4-OH-Pro	trans-4-Hydroxyproline	T4_OH_PRO	0.5	50	0	25	0
Taurine	Taurine	TAURINE	0.411	50	0	25	0
TCA	Taurocholic acid	TCA	0.036	35	0	23	0
TCDCA	Taurochenodeoxycholic acid	TCDCA	0.018	38	0	24	0
TDCA	Taurodeoxycholic acid	TDCA	0.001	50	0	25	0
TG(14:0_32:2)	Triacylglyceride (14:0_32:2)	TG_14_0_32_2_	97.8	0	1	0	0
TG(14:0_34:0)	Triacylglyceride (14:0_34:0)	TG_14_0_34_0_	1.35	8	2	4	0
TG(14:0_34:1)	Triacylglyceride (14:0_34:1)	TG_14_0_34_1_	264	0	1	0	0
TG(14:0_34:2)	Triacylglyceride (14:0_34:2)	TG_14_0_34_2_	1.49	29	2	16	0
TG(14:0_34:3)	Triacylglyceride (14:0_34:3)	TG_14_0_34_3_	0.38	28	1	13	0
TG(14:0_35:1)	Triacylglyceride (14:0_35:1)	TG_14_0_35_1_	47.1	0	1	0	0
TG(14:0_35:2)	Triacylglyceride (14:0_35:2)	TG_14_0_35_2_	0.191	26	1	13	0
TG(14:0_36:1)	Triacylglyceride (14:0_36:1)	TG_14_0_36_1_	0.193	47	1	23	0
TG(14:0_36:2)	Triacylglyceride (14:0_36:2)	TG_14_0_36_2_	0.955	45	2	23	0
TG(14:0_36:3)	Triacylglyceride (14:0_36:3)	TG_14_0_36_3_	0.361	49	1	25	0
TG(14:0_36:4)	Triacylglyceride (14:0_36:4)	TG_14_0_36_4_	0.135	48	1	25	0
TG(14:0_38:4)	Triacylglyceride (14:0_38:4)	TG_14_0_38_4_	0.1	25	1	12	0
TG(14:0_38:5)	Triacylglyceride (14:0_38:5)	TG_14_0_38_5_	0.1	26	1	14	0
TG(14:0_39:3)	Triacylglyceride (14:0_39:3)	TG_14_0_39_3_	0.1	7	1	6	0
TG(16:0_28:1)	Triacylglyceride (16:0_28:1)	TG_16_0_28_1_	1.26	1	2	1	0
TG(16:0_28:2)	Triacylglyceride (16:0_28:2)	TG_16_0_28_2_	0.327	6	1	5	0
TG(16:0_30:2)	Triacylglyceride (16:0_30:2)	TG_16_0_30_2_	0.757	7	2	5	0
TG(16:0_32:0)	Triacylglyceride (16:0_32:0)	TG_16_0_32_0_	607	0	1	0	0
TG(16:0_32:1)	Triacylglyceride (16:0_32:1)	TG_16_0_32_1_	754	0	1	0	0
TG(16:0_32:2)	Triacylglyceride (16:0_32:2)	TG_16_0_32_2_	220	0	1	0	0
TG(16:0_32:3)	Triacylglyceride (16:0_32:3)	TG_16_0_32_3_	0.264	35	1	18	0
TG(16:0_33:1)	Triacylglyceride (16:0_33:1)	TG_16_0_33_1_	309	0	1	0	0
TG(16:0_33:2)	Triacylglyceride (16:0_33:2)	TG_16_0_33_2_	1.49	7	2	4	0
TG(16:0_34:0)	Triacylglyceride (16:0_34:0)	TG_16_0_34_0_	152	0	1	0	0
TG(16:0_34:1)	Triacylglyceride (16:0_34:1)	TG_16_0_34_1_	575	0	1	0	0
TG(16:0_34:2)	Triacylglyceride (16:0_34:2)	TG_16_0_34_2_	327	0	1	0	0
TG(16:0_34:3)	Triacylglyceride (16:0_34:3)	TG_16_0_34_3_	1.03	48	1	24	0
TG(16:0_34:4)	Triacylglyceride (16:0_34:4)	TG_16_0_34_4_	0.1	46	1	24	0
TG(16:0_35:1)	Triacylglyceride (16:0_35:1)	TG_16_0_35_1_	103	0	1	0	0
TG(16:0_35:2)	Triacylglyceride (16:0_35:2)	TG_16_0_35_2_	0.906	36	2	20	0
TG(16:0_35:3)	Triacylglyceride (16:0_35:3)	TG_16_0_35_3_	0.221	47	1	25	0
TG(16:0_36:2)	Triacylglyceride (16:0_36:2)	TG_16_0_36_2_	320	2	1	2	0
TG(16:0_36:3)	Triacylglyceride (16:0_36:3)	TG_16_0_36_3_	2.31	48	2	25	0
TG(16:0_36:4)	Triacylglyceride (16:0_36:4)	TG_16_0_36_4_	2.04	47	2	24	0
TG(16:0_36:5)	Triacylglyceride (16:0_36:5)	TG_16_0_36_5_	0.696	45	1	24	0
TG(16:0_36:6)	Triacylglyceride (16:0_36:6)	TG_16_0_36_6_	0.135	39	1	19	0
TG(16:0_37:3)	Triacylglyceride (16:0_37:3)	TG_16_0_37_3_	0.1	42	1	23	0
TG(16:0_38:1)	Triacylglyceride (16:0_38:1)	TG_16_0_38_1_	0.323	36	1	21	0
TG(16:0_38:2)	Triacylglyceride (16:0_38:2)	TG_16_0_38_2_	0.1	48	1	25	0
TG(16:0_38:3)	Triacylglyceride (16:0_38:3)	TG_16_0_38_3_	0.1	49	1	25	0
TG(16:0_38:4)	Triacylglyceride (16:0_38:4)	TG_16_0_38_4_	0.1	48	1	24	0
TG(16:0_38:5)	Triacylglyceride (16:0_38:5)	TG_16_0_38_5_	0.1	48	1	25	0
TG(16:0_38:6)	Triacylglyceride (16:0_38:6)	TG_16_0_38_6_	0.1	49	1	25	0
TG(16:0_38:7)	Triacylglyceride (16:0_38:7)	TG_16_0_38_7_	0.1	41	1	18	0
TG(16:0_40:6)	Triacylglyceride (16:0_40:6)	TG_16_0_40_6_	0.1	48	1	25	0
TG(16:0_40:7)	Triacylglyceride (16:0_40:7)	TG_16_0_40_7_	15	0	1	0	0
TG(16:0_40:8)	Triacylglyceride (16:0_40:8)	TG_16_0_40_8_	12.1	0	1	0	0
TG(16:1_28:0)	Triacylglyceride (16:1_28:0)	TG_16_1_28_0_	209	0	1	0	0
TG(16:1_30:1)	Triacylglyceride (16:1_30:1)	TG_16_1_30_1_	327	0	1	0	0
TG(16:1_32:0)	Triacylglyceride (16:1_32:0)	TG_16_1_32_0_	543	0	1	0	0
TG(16:1_32:1)	Triacylglyceride (16:1_32:1)	TG_16_1_32_1_	681	0	1	0	0
TG(16:1_32:2)	Triacylglyceride (16:1_32:2)	TG_16_1_32_2_	209	0	1	0	0
TG(16:1_33:1)	Triacylglyceride (16:1_33:1)	TG_16_1_33_1_	331	0	1	0	0
TG(16:1_34:0)	Triacylglyceride (16:1_34:0)	TG_16_1_34_0_	132	0	1	0	0
TG(16:1_34:1)	Triacylglyceride (16:1_34:1)	TG_16_1_34_1_	453	0	1	0	0
TG(16:1_34:2)	Triacylglyceride (16:1_34:2)	TG_16_1_34_2_	3.34	38	1	20	0
TG(16:1_34:3)	Triacylglyceride (16:1_34:3)	TG_16_1_34_3_	0.61	35	1	18	0
TG(16:1_36:1)	Triacylglyceride (16:1_36:1)	TG_16_1_36_1_	1.12	33	2	19	0
TG(16:1_36:2)	Triacylglyceride (16:1_36:2)	TG_16_1_36_2_	1.7	46	2	24	0
TG(16:1_36:3)	Triacylglyceride (16:1_36:3)	TG_16_1_36_3_	0.571	49	1	25	0
TG(16:1_36:4)	Triacylglyceride (16:1_36:4)	TG_16_1_36_4_	0.1	48	1	24	0
TG(16:1_36:5)	Triacylglyceride (16:1_36:5)	TG_16_1_36_5_	0.1	37	1	16	0
TG(16:1_38:3)	Triacylglyceride (16:1_38:3)	TG_16_1_38_3_	0.1	40	1	20	0
TG(16:1_38:4)	Triacylglyceride (16:1_38:4)	TG_16_1_38_4_	0.1	43	1	23	0
TG(16:1_38:5)	Triacylglyceride (16:1_38:5)	TG_16_1_38_5_	0.1	36	1	18	0
TG(17:0_32:1)	Triacylglyceride (17:0_32:1)	TG_17_0_32_1_	143	0	1	0	0
TG(17:0_34:1)	Triacylglyceride (17:0_34:1)	TG_17_0_34_1_	85.4	0	1	0	0
TG(17:0_34:2)	Triacylglyceride (17:0_34:2)	TG_17_0_34_2_	0.885	21	2	14	0
TG(17:0_34:3)	Triacylglyceride (17:0_34:3)	TG_17_0_34_3_	0.103	37	1	20	0
TG(17:0_36:3)	Triacylglyceride (17:0_36:3)	TG_17_0_36_3_	0.1	45	1	24	0
TG(17:0_36:4)	Triacylglyceride (17:0_36:4)	TG_17_0_36_4_	0.1	46	1	25	0
TG(17:1_32:1)	Triacylglyceride (17:1_32:1)	TG_17_1_32_1_	120	0	1	0	0
TG(17:1_34:1)	Triacylglyceride (17:1_34:1)	TG_17_1_34_1_	1.26	22	2	13	0
TG(17:1_34:2)	Triacylglyceride (17:1_34:2)	TG_17_1_34_2_	0.807	17	2	12	0
TG(17:1_34:3)	Triacylglyceride (17:1_34:3)	TG_17_1_34_3_	0.1	33	1	16	0
TG(17:1_36:3)	Triacylglyceride (17:1_36:3)	TG_17_1_36_3_	0.1	45	1	22	0
TG(17:1_36:4)	Triacylglyceride (17:1_36:4)	TG_17_1_36_4_	0.1	40	1	24	0
TG(17:1_36:5)	Triacylglyceride (17:1_36:5)	TG_17_1_36_5_	0.1	21	1	10	0
TG(17:1_38:5)	Triacylglyceride (17:1_38:5)	TG_17_1_38_5_	0.1	9	1	7	0
TG(17:1_38:6)	Triacylglyceride (17:1_38:6)	TG_17_1_38_6_	0.1	3	1	3	0
TG(17:1_38:7)	Triacylglyceride (17:1_38:7)	TG_17_1_38_7_	0.1	5	1	3	0
TG(17:2_34:2)	Triacylglyceride (17:2_34:2)	TG_17_2_34_2_	0.104	35	1	21	0
TG(17:2_34:3)	Triacylglyceride (17:2_34:3)	TG_17_2_34_3_	0.1	32	1	18	0
TG(17:2_36:2)	Triacylglyceride (17:2_36:2)	TG_17_2_36_2_	0.1	25	1	19	0
TG(17:2_36:3)	Triacylglyceride (17:2_36:3)	TG_17_2_36_3_	0.1	31	1	17	0
TG(17:2_36:4)	Triacylglyceride (17:2_36:4)	TG_17_2_36_4_	0.1	44	1	23	0
TG(17:2_38:5)	Triacylglyceride (17:2_38:5)	TG_17_2_38_5_	0.1	22	1	17	0
TG(17:2_38:6)	Triacylglyceride (17:2_38:6)	TG_17_2_38_6_	0.1	21	1	15	0
TG(17:2_38:7)	Triacylglyceride (17:2_38:7)	TG_17_2_38_7_	0.1	2	1	2	0
TG(18:0_30:0)	Triacylglyceride (18:0_30:0)	TG_18_0_30_0_	0.994	6	2	3	0
TG(18:0_30:1)	Triacylglyceride (18:0_30:1)	TG_18_0_30_1_	0.585	8	1	4	0
TG(18:0_32:0)	Triacylglyceride (18:0_32:0)	TG_18_0_32_0_	69.6	0	1	0	0
TG(18:0_32:1)	Triacylglyceride (18:0_32:1)	TG_18_0_32_1_	0.939	24	2	14	0
TG(18:0_32:2)	Triacylglyceride (18:0_32:2)	TG_18_0_32_2_	0.467	16	1	9	0
TG(18:0_34:2)	Triacylglyceride (18:0_34:2)	TG_18_0_34_2_	0.934	42	2	23	0
TG(18:0_34:3)	Triacylglyceride (18:0_34:3)	TG_18_0_34_3_	0.1	49	1	25	0
TG(18:0_36:1)	Triacylglyceride (18:0_36:1)	TG_18_0_36_1_	44.4	0	1	0	0
TG(18:0_36:2)	Triacylglyceride (18:0_36:2)	TG_18_0_36_2_	98.6	0	1	0	0
TG(18:0_36:3)	Triacylglyceride (18:0_36:3)	TG_18_0_36_3_	0.771	49	1	25	0
TG(18:0_36:4)	Triacylglyceride (18:0_36:4)	TG_18_0_36_4_	0.371	49	1	25	0
TG(18:0_36:5)	Triacylglyceride (18:0_36:5)	TG_18_0_36_5_	0.1	40	1	22	0
TG(18:0_38:6)	Triacylglyceride (18:0_38:6)	TG_18_0_38_6_	0.1	41	1	24	0
TG(18:0_38:7)	Triacylglyceride (18:0_38:7)	TG_18_0_38_7_	0.1	22	1	14	0
TG(18:1_26:0)	Triacylglyceride (18:1_26:0)	TG_18_1_26_0_	1.03	2	2	2	0
TG(18:1_28:1)	Triacylglyceride (18:1_28:1)	TG_18_1_28_1_	1.71	0	2	0	0
TG(18:1_30:0)	Triacylglyceride (18:1_30:0)	TG_18_1_30_0_	325	0	1	0	0
TG(18:1_30:1)	Triacylglyceride (18:1_30:1)	TG_18_1_30_1_	264	0	1	0	0
TG(18:1_30:2)	Triacylglyceride (18:1_30:2)	TG_18_1_30_2_	0.165	47	2	24	0
TG(18:1_31:0)	Triacylglyceride (18:1_31:0)	TG_18_1_31_0_	185	0	1	0	0
TG(18:1_32:0)	Triacylglyceride (18:1_32:0)	TG_18_1_32_0_	4.29	43	2	23	0
TG(18:1_32:1)	Triacylglyceride (18:1_32:1)	TG_18_1_32_1_	4.67	44	2	24	0
TG(18:1_32:2)	Triacylglyceride (18:1_32:2)	TG_18_1_32_2_	1.56	47	1	24	0
TG(18:1_32:3)	Triacylglyceride (18:1_32:3)	TG_18_1_32_3_	0.127	46	1	24	0
TG(18:1_33:0)	Triacylglyceride (18:1_33:0)	TG_18_1_33_0_	104	0	1	0	0
TG(18:1_33:1)	Triacylglyceride (18:1_33:1)	TG_18_1_33_1_	180	0	1	0	0
TG(18:1_33:2)	Triacylglyceride (18:1_33:2)	TG_18_1_33_2_	55	0	1	0	0
TG(18:1_33:3)	Triacylglyceride (18:1_33:3)	TG_18_1_33_3_	0.101	28	1	9	0
TG(18:1_34:1)	Triacylglyceride (18:1_34:1)	TG_18_1_34_1_	632	2	1	2	0
TG(18:1_34:2)	Triacylglyceride (18:1_34:2)	TG_18_1_34_2_	261	4	1	4	0
TG(18:1_34:3)	Triacylglyceride (18:1_34:3)	TG_18_1_34_3_	0.705	47	2	24	0
TG(18:1_34:4)	Triacylglyceride (18:1_34:4)	TG_18_1_34_4_	0.178	46	1	25	0
TG(18:1_35:2)	Triacylglyceride (18:1_35:2)	TG_18_1_35_2_	0.687	43	2	23	0
TG(18:1_35:3)	Triacylglyceride (18:1_35:3)	TG_18_1_35_3_	0.1	48	1	25	0
TG(18:1_36:0)	Triacylglyceride (18:1_36:0)	TG_18_1_36_0_	46.3	0	1	0	0
TG(18:1_36:1)	Triacylglyceride (18:1_36:1)	TG_18_1_36_1_	330	0	1	0	0
TG(18:1_36:2)	Triacylglyceride (18:1_36:2)	TG_18_1_36_2_	1249	0	1	0	0
TG(18:1_36:3)	Triacylglyceride (18:1_36:3)	TG_18_1_36_3_	4.1	48	2	25	0
TG(18:1_36:4)	Triacylglyceride (18:1_36:4)	TG_18_1_36_4_	1.8	46	2	25	0
TG(18:1_36:5)	Triacylglyceride (18:1_36:5)	TG_18_1_36_5_	0.36	48	1	25	0
TG(18:1_36:6)	Triacylglyceride (18:1_36:6)	TG_18_1_36_6_	0.1	28	1	12	0
TG(18:1_38:5)	Triacylglyceride (18:1_38:5)	TG_18_1_38_5_	0.1	49	1	25	0
TG(18:1_38:6)	Triacylglyceride (18:1_38:6)	TG_18_1_38_6_	0.1	47	1	24	0
TG(18:1_38:7)	Triacylglyceride (18:1_38:7)	TG_18_1_38_7_	0.1	37	3	17	1
TG(18:2_28:0)	Triacylglyceride (18:2_28:0)	TG_18_2_28_0_	0.566	8	3	5	1
TG(18:2_30:0)	Triacylglyceride (18:2_30:0)	TG_18_2_30_0_	91.8	0	1	0	0
TG(18:2_30:1)	Triacylglyceride (18:2_30:1)	TG_18_2_30_1_	0.539	34	2	18	0
TG(18:2_31:0)	Triacylglyceride (18:2_31:0)	TG_18_2_31_0_	44.7	0	1	0	0
TG(18:2_32:0)	Triacylglyceride (18:2_32:0)	TG_18_2_32_0_	1.78	47	2	25	0
TG(18:2_32:1)	Triacylglyceride (18:2_32:1)	TG_18_2_32_1_	1.34	48	1	24	0
TG(18:2_32:2)	Triacylglyceride (18:2_32:2)	TG_18_2_32_2_	0.606	47	1	24	0
TG(18:2_33:0)	Triacylglyceride (18:2_33:0)	TG_18_2_33_0_	0.1	45	2	23	0
TG(18:2_33:1)	Triacylglyceride (18:2_33:1)	TG_18_2_33_1_	0.87	30	2	18	0
TG(18:2_33:2)	Triacylglyceride (18:2_33:2)	TG_18_2_33_2_	0.1	45	1	22	0
TG(18:2_34:0)	Triacylglyceride (18:2_34:0)	TG_18_2_34_0_	1.03	47	2	24	0
TG(18:2_34:1)	Triacylglyceride (18:2_34:1)	TG_18_2_34_1_	2.95	48	2	25	0
TG(18:2_34:2)	Triacylglyceride (18:2_34:2)	TG_18_2_34_2_	2.94	48	2	25	0
TG(18:2_34:3)	Triacylglyceride (18:2_34:3)	TG_18_2_34_3_	0.75	48	1	24	0
TG(18:2_34:4)	Triacylglyceride (18:2_34:4)	TG_18_2_34_4_	0.1	45	1	23	0
TG(18:2_35:1)	Triacylglyceride (18:2_35:1)	TG_18_2_35_1_	0.131	49	1	25	0
TG(18:2_35:2)	Triacylglyceride (18:2_35:2)	TG_18_2_35_2_	0.1	48	1	24	0
TG(18:2_35:3)	Triacylglyceride (18:2_35:3)	TG_18_2_35_3_	0.1	44	1	24	0
TG(18:2_36:0)	Triacylglyceride (18:2_36:0)	TG_18_2_36_0_	0.336	44	1	24	0
TG(18:2_36:1)	Triacylglyceride (18:2_36:1)	TG_18_2_36_1_	0.953	48	1	25	0
TG(18:2_36:2)	Triacylglyceride (18:2_36:2)	TG_18_2_36_2_	2.23	47	2	25	0
TG(18:2_36:3)	Triacylglyceride (18:2_36:3)	TG_18_2_36_3_	84.8	5	1	5	0
TG(18:2_36:4)	Triacylglyceride (18:2_36:4)	TG_18_2_36_4_	2.03	39	2	23	0
TG(18:2_36:5)	Triacylglyceride (18:2_36:5)	TG_18_2_36_5_	0.735	22	1	15	0
TG(18:2_38:4)	Triacylglyceride (18:2_38:4)	TG_18_2_38_4_	0.1	46	1	23	0
TG(18:2_38:5)	Triacylglyceride (18:2_38:5)	TG_18_2_38_5_	0.1	46	1	24	0
TG(18:2_38:6)	Triacylglyceride (18:2_38:6)	TG_18_2_38_6_	0.1	44	1	22	0
TG(18:3_30:0)	Triacylglyceride (18:3_30:0)	TG_18_3_30_0_	0.123	29	1	12	0
TG(18:3_32:0)	Triacylglyceride (18:3_32:0)	TG_18_3_32_0_	0.267	44	1	23	0
TG(18:3_32:1)	Triacylglyceride (18:3_32:1)	TG_18_3_32_1_	0.1	46	1	22	0
TG(18:3_33:2)	Triacylglyceride (18:3_33:2)	TG_18_3_33_2_	0.1	19	1	10	0
TG(18:3_34:0)	Triacylglyceride (18:3_34:0)	TG_18_3_34_0_	0.108	47	1	24	0
TG(18:3_34:1)	Triacylglyceride (18:3_34:1)	TG_18_3_34_1_	0.506	49	1	25	0
TG(18:3_34:2)	Triacylglyceride (18:3_34:2)	TG_18_3_34_2_	0.562	49	1	25	0
TG(18:3_34:3)	Triacylglyceride (18:3_34:3)	TG_18_3_34_3_	0.1	41	1	21	0
TG(18:3_35:2)	Triacylglyceride (18:3_35:2)	TG_18_3_35_2_	0.1	25	1	11	0
TG(18:3_36:1)	Triacylglyceride (18:3_36:1)	TG_18_3_36_1_	0.1	46	1	24	0
TG(18:3_36:2)	Triacylglyceride (18:3_36:2)	TG_18_3_36_2_	0.308	48	1	24	0
TG(18:3_36:3)	Triacylglyceride (18:3_36:3)	TG_18_3_36_3_	0.494	45	1	23	0
TG(18:3_36:4)	Triacylglyceride (18:3_36:4)	TG_18_3_36_4_	0.303	41	1	21	0
TG(18:3_38:5)	Triacylglyceride (18:3_38:5)	TG_18_3_38_5_	0.1	28	1	15	0
TG(18:3_38:6)	Triacylglyceride (18:3_38:6)	TG_18_3_38_6_	0.1	16	1	11	0
TG(20:0_32:3)	Triacylglyceride (20:0_32:3)	TG_20_0_32_3_	0.1	37	1	22	0
TG(20:0_32:4)	Triacylglyceride (20:0_32:4)	TG_20_0_32_4_	0.1	40	1	23	0
TG(20:0_34:1)	Triacylglyceride (20:0_34:1)	TG_20_0_34_1_	0.308	45	1	23	0
TG(20:1_24:3)	Triacylglyceride (20:1_24:3)	TG_20_1_24_3_	0.392	0	1	0	0
TG(20:1_26:1)	Triacylglyceride (20:1_26:1)	TG_20_1_26_1_	0.368	0	1	0	0
TG(20:1_30:1)	Triacylglyceride (20:1_30:1)	TG_20_1_30_1_	0.104	12	1	5	0
TG(20:1_31:0)	Triacylglyceride (20:1_31:0)	TG_20_1_31_0_	1.23	1	1	1	0
TG(20:1_32:1)	Triacylglyceride (20:1_32:1)	TG_20_1_32_1_	0.106	43	1	22	0
TG(20:1_32:2)	Triacylglyceride (20:1_32:2)	TG_20_1_32_2_	0.112	33	1	17	0
TG(20:1_32:3)	Triacylglyceride (20:1_32:3)	TG_20_1_32_3_	0.1	7	1	4	0
TG(20:1_34:0)	Triacylglyceride (20:1_34:0)	TG_20_1_34_0_	0.1	38	1	20	0
TG(20:1_34:1)	Triacylglyceride (20:1_34:1)	TG_20_1_34_1_	0.118	48	1	24	0
TG(20:1_34:2)	Triacylglyceride (20:1_34:2)	TG_20_1_34_2_	0.1	49	1	25	0
TG(20:1_34:3)	Triacylglyceride (20:1_34:3)	TG_20_1_34_3_	0.1	36	1	21	0
TG(20:2_32:0)	Triacylglyceride (20:2_32:0)	TG_20_2_32_0_	0.502	21	1	14	0
TG(20:2_32:1)	Triacylglyceride (20:2_32:1)	TG_20_2_32_1_	0.1	42	1	21	0
TG(20:2_34:1)	Triacylglyceride (20:2_34:1)	TG_20_2_34_1_	0.1	49	1	25	0
TG(20:2_34:2)	Triacylglyceride (20:2_34:2)	TG_20_2_34_2_	0.1	46	1	23	0
TG(20:2_34:3)	Triacylglyceride (20:2_34:3)	TG_20_2_34_3_	0.1	25	1	15	0
TG(20:2_34:4)	Triacylglyceride (20:2_34:4)	TG_20_2_34_4_	0.1	0	1	0	0
TG(20:2_36:5)	Triacylglyceride (20:2_36:5)	TG_20_2_36_5_	0.1	19	1	11	0
TG(20:3_32:0)	Triacylglyceride (20:3_32:0)	TG_20_3_32_0_	0.297	34	1	19	0
TG(20:3_32:1)	Triacylglyceride (20:3_32:1)	TG_20_3_32_1_	0.294	34	1	17	0
TG(20:3_32:2)	Triacylglyceride (20:3_32:2)	TG_20_3_32_2_	0.1	33	1	17	0
TG(20:3_34:0)	Triacylglyceride (20:3_34:0)	TG_20_3_34_0_	0.1	37	1	19	0
TG(20:3_34:1)	Triacylglyceride (20:3_34:1)	TG_20_3_34_1_	0.1	49	1	25	0
TG(20:3_34:2)	Triacylglyceride (20:3_34:2)	TG_20_3_34_2_	0.1	48	1	25	0
TG(20:3_34:3)	Triacylglyceride (20:3_34:3)	TG_20_3_34_3_	0.1	36	1	16	0
TG(20:3_36:3)	Triacylglyceride (20:3_36:3)	TG_20_3_36_3_	0.1	45	1	24	0
TG(20:3_36:4)	Triacylglyceride (20:3_36:4)	TG_20_3_36_4_	0.1	45	1	24	0
TG(20:3_36:5)	Triacylglyceride (20:3_36:5)	TG_20_3_36_5_	0.1	3	1	2	0
TG(20:4_30:0)	Triacylglyceride (20:4_30:0)	TG_20_4_30_0_	0.1	25	1	13	0
TG(20:4_32:0)	Triacylglyceride (20:4_32:0)	TG_20_4_32_0_	0.1	47	1	24	0
TG(20:4_32:1)	Triacylglyceride (20:4_32:1)	TG_20_4_32_1_	0.1	47	1	24	0
TG(20:4_32:2)	Triacylglyceride (20:4_32:2)	TG_20_4_32_2_	0.1	38	1	17	0
TG(20:4_33:2)	Triacylglyceride (20:4_33:2)	TG_20_4_33_2_	0.1	0	1	0	0
TG(20:4_34:0)	Triacylglyceride (20:4_34:0)	TG_20_4_34_0_	0.1	46	1	23	0
TG(20:4_34:1)	Triacylglyceride (20:4_34:1)	TG_20_4_34_1_	0.1	49	1	25	0
TG(20:4_34:2)	Triacylglyceride (20:4_34:2)	TG_20_4_34_2_	0.1	48	1	24	0
TG(20:4_34:3)	Triacylglyceride (20:4_34:3)	TG_20_4_34_3_	0.1	44	1	21	0
TG(20:4_35:3)	Triacylglyceride (20:4_35:3)	TG_20_4_35_3_	0.1	5	1	4	0
TG(20:4_36:2)	Triacylglyceride (20:4_36:2)	TG_20_4_36_2_	0.1	48	1	24	0
TG(20:4_36:3)	Triacylglyceride (20:4_36:3)	TG_20_4_36_3_	0.1	49	1	25	0
TG(20:4_36:4)	Triacylglyceride (20:4_36:4)	TG_20_4_36_4_	0.1	49	1	25	0
TG(20:4_36:5)	Triacylglyceride (20:4_36:5)	TG_20_4_36_5_	0.1	23	1	10	0
TG(20:5_34:0)	Triacylglyceride (20:5_34:0)	TG_20_5_34_0_	0.1	20	1	10	0
TG(20:5_34:1)	Triacylglyceride (20:5_34:1)	TG_20_5_34_1_	0.1	42	1	23	0
TG(20:5_34:2)	Triacylglyceride (20:5_34:2)	TG_20_5_34_2_	0.1	46	1	24	0
TG(20:5_36:2)	Triacylglyceride (20:5_36:2)	TG_20_5_36_2_	0.1	39	1	22	0
TG(20:5_36:3)	Triacylglyceride (20:5_36:3)	TG_20_5_36_3_	0.1	40	1	22	0
TG(22:0_32:4)	Triacylglyceride (22:0_32:4)	TG_22_0_32_4_	0.1	4	1	4	0
TG(22:1_32:5)	Triacylglyceride (22:1_32:5)	TG_22_1_32_5_	0.1	0	1	0	0
TG(22:2_32:4)	Triacylglyceride (22:2_32:4)	TG_22_2_32_4_	0.1	23	1	15	0
TG(22:3_30:2)	Triacylglyceride (22:3_30:2)	TG_22_3_30_2_	0.1	0	1	0	0
TG(22:4_32:0)	Triacylglyceride (22:4_32:0)	TG_22_4_32_0_	0.1	27	1	19	0
TG(22:4_32:2)	Triacylglyceride (22:4_32:2)	TG_22_4_32_2_	0.1	0	1	0	0
TG(22:4_34:2)	Triacylglyceride (22:4_34:2)	TG_22_4_34_2_	0.1	46	1	22	0
TG(22:5_32:0)	Triacylglyceride (22:5_32:0)	TG_22_5_32_0_	0.1	45	1	24	0
TG(22:5_32:1)	Triacylglyceride (22:5_32:1)	TG_22_5_32_1_	0.1	44	1	23	0
TG(22:5_34:1)	Triacylglyceride (22:5_34:1)	TG_22_5_34_1_	0.1	49	1	25	0
TG(22:5_34:2)	Triacylglyceride (22:5_34:2)	TG_22_5_34_2_	0.079	48	1	25	0
TG(22:5_34:3)	Triacylglyceride (22:5_34:3)	TG_22_5_34_3_	0.1	34	1	18	0
TG(22:6_32:0)	Triacylglyceride (22:6_32:0)	TG_22_6_32_0_	0.1	42	1	22	0
TG(22:6_32:1)	Triacylglyceride (22:6_32:1)	TG_22_6_32_1_	0.1	35	1	21	0
TG(22:6_34:1)	Triacylglyceride (22:6_34:1)	TG_22_6_34_1_	0.1	49	1	25	0
TG(22:6_34:2)	Triacylglyceride (22:6_34:2)	TG_22_6_34_2_	0.1	46	1	25	0
TG(22:6_34:3)	Triacylglyceride (22:6_34:3)	TG_22_6_34_3_	0.1	37	1	22	0
Thr	Threonine	THR	0.662	50	0	25	0
TLCA	Taurolithocholic acid	TLCA	0.002	24	0	10	0
TMAO	Trimethylamine N-oxide	TMAO	0.186	50	0	25	0
TMCA	Tauro-muricholic acids	TMCA	0.003	33	0	16	0
Trigonelline	Trigonelline	TRIGONELLINE	0.699	32	0	13	0
Trp	Tryptophan	TRP	0.487	50	0	25	0
TrpBetaine	Tryptophan betaine	TRPBETAINE	0.014	50	0	25	0
Tyr	Tyrosine	TYR	0.3	50	0	25	0
Val	Valine	VAL	4.78	50	0	25	0
Xanthine	Xanthine	XANTHINE	1.55	21	0	21	0
1-Met-His	1-Methylhistidine	_1_MET_HIS	0.027	50	0	25	0
3-IAA	Indoleacetic acid	_3_IAA	0.263	50	0	25	0
3-IPA	Indolepropionic acid	_3_IPA	0.094	46	0	21	0
3-Met-His	3-Methylhistidine	_3_MET_HIS	0.02	50	0	25	0
5-AVA	5-Aminovaleric acid	_5_AVA	0.17	13	0	12	0

## Sheet: Table S2
Supplementary Table S2: Frequency of metabolites that have 12 or more values above the limit of detection
Abbreviation
ABBREVIATION	Frequency	Percent	Cumulative Frequency	Cumulative Percent
1-Met-His	1	0.23	1	0.23
3-IAA	1	0.23	2	0.46
3-IPA	1	0.23	3	0.68
3-Met-His	1	0.23	4	0.91
5-AVA	1	0.23	5	1.14
AA	1	0.23	6	1.37
AABA	1	0.23	7	1.59
ADMA	1	0.23	8	1.82
AbsAcid	1	0.23	9	2.05
AconAcid	1	0.23	10	2.28
Ala	1	0.23	11	2.51
Arg	1	0.23	12	2.73
Asn	1	0.23	13	2.96
Asp	1	0.23	14	3.19
C0	1	0.23	15	3.42
C2	1	0.23	16	3.64
CA	1	0.23	17	3.87
CDCA	1	0.23	18	4.1
CE(14:1)	1	0.23	19	4.33
CE(16:0)	1	0.23	20	4.56
CE(16:1)	1	0.23	21	4.78
CE(17:1)	1	0.23	22	5.01
CE(18:0)	1	0.23	23	5.24
CE(18:1)	1	0.23	24	5.47
CE(18:2)	1	0.23	25	5.69
CE(18:3)	1	0.23	26	5.92
CE(20:0)	1	0.23	27	6.15
CE(20:1)	1	0.23	28	6.38
CE(20:3)	1	0.23	29	6.61
CE(20:4)	1	0.23	30	6.83
CE(20:5)	1	0.23	31	7.06
CE(22:0)	1	0.23	32	7.29
CE(22:2)	1	0.23	33	7.52
CE(22:5)	1	0.23	34	7.74
CE(22:6)	1	0.23	35	7.97
Cer(d16:1/22:0)	1	0.23	36	8.2
Cer(d16:1/23:0)	1	0.23	37	8.43
Cer(d16:1/24:0)	1	0.23	38	8.66
Cer(d18:0/20:0)	1	0.23	39	8.88
Cer(d18:0/22:0)	1	0.23	40	9.11
Cer(d18:0/24:0)	1	0.23	41	9.34
Cer(d18:0/24:1)	1	0.23	42	9.57
Cer(d18:1/14:0)	1	0.23	43	9.79
Cer(d18:1/16:0)	1	0.23	44	10.02
Cer(d18:1/18:0(OH))	1	0.23	45	10.25
Cer(d18:1/18:0)	1	0.23	46	10.48
Cer(d18:1/20:0(OH))	1	0.23	47	10.71
Cer(d18:1/20:0)	1	0.23	48	10.93
Cer(d18:1/22:0)	1	0.23	49	11.16
Cer(d18:1/23:0)	1	0.23	50	11.39
Cer(d18:1/24:0)	1	0.23	51	11.62
Cer(d18:1/24:1)	1	0.23	52	11.85
Cer(d18:1/25:0)	1	0.23	53	12.07
Cer(d18:1/26:0)	1	0.23	54	12.3
Cer(d18:1/26:1)	1	0.23	55	12.53
Cer(d18:2/16:0)	1	0.23	56	12.76
Cer(d18:2/18:0)	1	0.23	57	12.98
Cer(d18:2/20:0)	1	0.23	58	13.21
Cer(d18:2/22:0)	1	0.23	59	13.44
Cer(d18:2/23:0)	1	0.23	60	13.67
Cer(d18:2/24:0)	1	0.23	61	13.9
Cer(d18:2/24:1)	1	0.23	62	14.12
Choline	1	0.23	63	14.35
Cit	1	0.23	64	14.58
Cortisol	1	0.23	65	14.81
Creatinine	1	0.23	66	15.03
Cys	1	0.23	67	15.26
Cystine	1	0.23	68	15.49
DCA	1	0.23	69	15.72
DG(14:0_18:1)	1	0.23	70	15.95
DG(16:0_18:1)	1	0.23	71	16.17
DG(16:0_18:2)	1	0.23	72	16.4
DG(16:1_18:2)	1	0.23	73	16.63
DG(17:0_18:1)	1	0.23	74	16.86
DG(18:1_18:1)	1	0.23	75	17.08
DG(18:1_18:2)	1	0.23	76	17.31
DG(18:1_18:3)	1	0.23	77	17.54
DG(18:1_20:0)	1	0.23	78	17.77
DG(18:1_20:4)	1	0.23	79	18
DG(18:2_18:2)	1	0.23	80	18.22
DG(18:2_18:3)	1	0.23	81	18.45
DG(18:2_20:0)	1	0.23	82	18.68
DG(18:2_20:4)	1	0.23	83	18.91
DG-O(14:0_18:2)	1	0.23	84	19.13
DHA	1	0.23	85	19.36
DHEAS	1	0.23	86	19.59
FA(18:1)	1	0.23	87	19.82
FA(18:2)	1	0.23	88	20.05
FA(20:1)	1	0.23	89	20.27
FA(20:2)	1	0.23	90	20.5
FA(20:3)	1	0.23	91	20.73
GABA	1	0.23	92	20.96
GCA	1	0.23	93	21.18
GCDCA	1	0.23	94	21.41
GDCA	1	0.23	95	21.64
GLCA	1	0.23	96	21.87
GLCAS	1	0.23	97	22.1
Gln	1	0.23	98	22.32
Glu	1	0.23	99	22.55
Gly	1	0.23	100	22.78
H1	1	0.23	101	23.01
HArg	1	0.23	102	23.23
HCys	1	0.23	103	23.46
Hex2Cer(d18:1/14:0)	1	0.23	104	23.69
Hex2Cer(d18:1/16:0)	1	0.23	105	23.92
Hex2Cer(d18:1/18:0)	1	0.23	106	24.15
Hex2Cer(d18:1/20:0)	1	0.23	107	24.37
Hex2Cer(d18:1/22:0)	1	0.23	108	24.6
Hex2Cer(d18:1/24:0)	1	0.23	109	24.83
Hex2Cer(d18:1/24:1)	1	0.23	110	25.06
Hex2Cer(d18:1/26:0)	1	0.23	111	25.28
Hex2Cer(d18:1/26:1)	1	0.23	112	25.51
Hex3Cer(d18:1/16:0)	1	0.23	113	25.74
Hex3Cer(d18:1/18:0)	1	0.23	114	25.97
Hex3Cer(d18:1/24:1)	1	0.23	115	26.2
Hex3Cer(d18:1_20:0)	1	0.23	116	26.42
Hex3Cer(d18:1_22:0)	1	0.23	117	26.65
HexCer(d16:1/22:0)	1	0.23	118	26.88
HexCer(d16:1/24:0)	1	0.23	119	27.11
HexCer(d18:1/14:0)	1	0.23	120	27.33
HexCer(d18:1/16:0)	1	0.23	121	27.56
HexCer(d18:1/18:0)	1	0.23	122	27.79
HexCer(d18:1/18:1)	1	0.23	123	28.02
HexCer(d18:1/20:0)	1	0.23	124	28.25
HexCer(d18:1/22:0)	1	0.23	125	28.47
HexCer(d18:1/23:0)	1	0.23	126	28.7
HexCer(d18:1/24:0)	1	0.23	127	28.93
HexCer(d18:1/24:1)	1	0.23	128	29.16
HexCer(d18:2/16:0)	1	0.23	129	29.38
HexCer(d18:2/18:0)	1	0.23	130	29.61
HexCer(d18:2/20:0)	1	0.23	131	29.84
HexCer(d18:2/22:0)	1	0.23	132	30.07
HexCer(d18:2/23:0)	1	0.23	133	30.3
HexCer(d18:2/24:0)	1	0.23	134	30.52
HipAcid	1	0.23	135	30.75
His	1	0.23	136	30.98
Hypoxanthine	1	0.23	137	31.21
Ile	1	0.23	138	31.44
Ind-SO4	1	0.23	139	31.66
Kynurenine	1	0.23	140	31.89
Lac	1	0.23	141	32.12
Leu	1	0.23	142	32.35
Lys	1	0.23	143	32.57
Met	1	0.23	144	32.8
Met-SO	1	0.23	145	33.03
OH-GlutAcid	1	0.23	146	33.26
Orn	1	0.23	147	33.49
PC aa C28:1	1	0.23	148	33.71
PC aa C30:0	1	0.23	149	33.94
PC aa C32:0	1	0.23	150	34.17
PC aa C32:1	1	0.23	151	34.4
PC aa C32:2	1	0.23	152	34.62
PC aa C32:3	1	0.23	153	34.85
PC aa C34:1	1	0.23	154	35.08
PC aa C34:2	1	0.23	155	35.31
PC aa C34:3	1	0.23	156	35.54
PC aa C34:4	1	0.23	157	35.76
PC aa C36:0	1	0.23	158	35.99
PC aa C36:1	1	0.23	159	36.22
PC aa C36:2	1	0.23	160	36.45
PC aa C36:3	1	0.23	161	36.67
PC aa C36:4	1	0.23	162	36.9
PC aa C36:5	1	0.23	163	37.13
PC aa C38:0	1	0.23	164	37.36
PC aa C38:1	1	0.23	165	37.59
PC aa C38:3	1	0.23	166	37.81
PC aa C38:4	1	0.23	167	38.04
PC aa C38:5	1	0.23	168	38.27
PC aa C38:6	1	0.23	169	38.5
PC aa C40:1	1	0.23	170	38.72
PC aa C40:2	1	0.23	171	38.95
PC aa C40:3	1	0.23	172	39.18
PC aa C40:4	1	0.23	173	39.41
PC aa C40:5	1	0.23	174	39.64
PC aa C40:6	1	0.23	175	39.86
PC aa C42:0	1	0.23	176	40.09
PC aa C42:1	1	0.23	177	40.32
PC aa C42:2	1	0.23	178	40.55
PC aa C42:4	1	0.23	179	40.77
PC aa C42:5	1	0.23	180	41
PC aa C42:6	1	0.23	181	41.23
PC ae C30:1	1	0.23	182	41.46
PC ae C32:1	1	0.23	183	41.69
PC ae C32:2	1	0.23	184	41.91
PC ae C34:0	1	0.23	185	42.14
PC ae C34:1	1	0.23	186	42.37
PC ae C34:2	1	0.23	187	42.6
PC ae C34:3	1	0.23	188	42.82
PC ae C36:0	1	0.23	189	43.05
PC ae C36:1	1	0.23	190	43.28
PC ae C36:2	1	0.23	191	43.51
PC ae C36:3	1	0.23	192	43.74
PC ae C36:4	1	0.23	193	43.96
PC ae C36:5	1	0.23	194	44.19
PC ae C38:0	1	0.23	195	44.42
PC ae C38:1	1	0.23	196	44.65
PC ae C38:2	1	0.23	197	44.87
PC ae C38:3	1	0.23	198	45.1
PC ae C38:4	1	0.23	199	45.33
PC ae C38:5	1	0.23	200	45.56
PC ae C38:6	1	0.23	201	45.79
PC ae C40:1	1	0.23	202	46.01
PC ae C40:2	1	0.23	203	46.24
PC ae C40:3	1	0.23	204	46.47
PC ae C40:4	1	0.23	205	46.7
PC ae C40:5	1	0.23	206	46.92
PC ae C40:6	1	0.23	207	47.15
PC ae C42:1	1	0.23	208	47.38
PC ae C42:2	1	0.23	209	47.61
PC ae C42:3	1	0.23	210	47.84
PC ae C42:4	1	0.23	211	48.06
PC ae C42:5	1	0.23	212	48.29
PC ae C44:3	1	0.23	213	48.52
PC ae C44:4	1	0.23	214	48.75
PC ae C44:5	1	0.23	215	48.97
PC ae C44:6	1	0.23	216	49.2
Phe	1	0.23	217	49.43
Pro	1	0.23	218	49.66
ProBetaine	1	0.23	219	49.89
Putrescine	1	0.23	220	50.11
SDMA	1	0.23	221	50.34
SM (OH) C14:1	1	0.23	222	50.57
SM (OH) C16:1	1	0.23	223	50.8
SM (OH) C22:1	1	0.23	224	51.03
SM (OH) C22:2	1	0.23	225	51.25
SM (OH) C24:1	1	0.23	226	51.48
SM C16:0	1	0.23	227	51.71
SM C16:1	1	0.23	228	51.94
SM C18:0	1	0.23	229	52.16
SM C18:1	1	0.23	230	52.39
SM C20:2	1	0.23	231	52.62
SM C24:0	1	0.23	232	52.85
SM C24:1	1	0.23	233	53.08
SM C26:0	1	0.23	234	53.3
SM C26:1	1	0.23	235	53.53
Sarcosine	1	0.23	236	53.76
Ser	1	0.23	237	53.99
Serotonin	1	0.23	238	54.21
Spermidine	1	0.23	239	54.44
TCA	1	0.23	240	54.67
TCDCA	1	0.23	241	54.9
TDCA	1	0.23	242	55.13
TG(14:0_34:2)	1	0.23	243	55.35
TG(14:0_34:3)	1	0.23	244	55.58
TG(14:0_35:2)	1	0.23	245	55.81
TG(14:0_36:1)	1	0.23	246	56.04
TG(14:0_36:2)	1	0.23	247	56.26
TG(14:0_36:3)	1	0.23	248	56.49
TG(14:0_36:4)	1	0.23	249	56.72
TG(14:0_38:4)	1	0.23	250	56.95
TG(14:0_38:5)	1	0.23	251	57.18
TG(16:0_32:3)	1	0.23	252	57.4
TG(16:0_34:3)	1	0.23	253	57.63
TG(16:0_34:4)	1	0.23	254	57.86
TG(16:0_35:2)	1	0.23	255	58.09
TG(16:0_35:3)	1	0.23	256	58.31
TG(16:0_36:3)	1	0.23	257	58.54
TG(16:0_36:4)	1	0.23	258	58.77
TG(16:0_36:5)	1	0.23	259	59
TG(16:0_36:6)	1	0.23	260	59.23
TG(16:0_37:3)	1	0.23	261	59.45
TG(16:0_38:1)	1	0.23	262	59.68
TG(16:0_38:2)	1	0.23	263	59.91
TG(16:0_38:3)	1	0.23	264	60.14
TG(16:0_38:4)	1	0.23	265	60.36
TG(16:0_38:5)	1	0.23	266	60.59
TG(16:0_38:6)	1	0.23	267	60.82
TG(16:0_38:7)	1	0.23	268	61.05
TG(16:0_40:6)	1	0.23	269	61.28
TG(16:1_34:2)	1	0.23	270	61.5
TG(16:1_34:3)	1	0.23	271	61.73
TG(16:1_36:1)	1	0.23	272	61.96
TG(16:1_36:2)	1	0.23	273	62.19
TG(16:1_36:3)	1	0.23	274	62.41
TG(16:1_36:4)	1	0.23	275	62.64
TG(16:1_36:5)	1	0.23	276	62.87
TG(16:1_38:3)	1	0.23	277	63.1
TG(16:1_38:4)	1	0.23	278	63.33
TG(16:1_38:5)	1	0.23	279	63.55
TG(17:0_34:2)	1	0.23	280	63.78
TG(17:0_34:3)	1	0.23	281	64.01
TG(17:0_36:3)	1	0.23	282	64.24
TG(17:0_36:4)	1	0.23	283	64.46
TG(17:1_34:1)	1	0.23	284	64.69
TG(17:1_34:2)	1	0.23	285	64.92
TG(17:1_34:3)	1	0.23	286	65.15
TG(17:1_36:3)	1	0.23	287	65.38
TG(17:1_36:4)	1	0.23	288	65.6
TG(17:1_36:5)	1	0.23	289	65.83
TG(17:2_34:2)	1	0.23	290	66.06
TG(17:2_34:3)	1	0.23	291	66.29
TG(17:2_36:2)	1	0.23	292	66.51
TG(17:2_36:3)	1	0.23	293	66.74
TG(17:2_36:4)	1	0.23	294	66.97
TG(17:2_38:5)	1	0.23	295	67.2
TG(17:2_38:6)	1	0.23	296	67.43
TG(18:0_32:1)	1	0.23	297	67.65
TG(18:0_32:2)	1	0.23	298	67.88
TG(18:0_34:2)	1	0.23	299	68.11
TG(18:0_34:3)	1	0.23	300	68.34
TG(18:0_36:3)	1	0.23	301	68.56
TG(18:0_36:4)	1	0.23	302	68.79
TG(18:0_36:5)	1	0.23	303	69.02
TG(18:0_38:6)	1	0.23	304	69.25
TG(18:0_38:7)	1	0.23	305	69.48
TG(18:1_30:2)	1	0.23	306	69.7
TG(18:1_32:0)	1	0.23	307	69.93
TG(18:1_32:1)	1	0.23	308	70.16
TG(18:1_32:2)	1	0.23	309	70.39
TG(18:1_32:3)	1	0.23	310	70.62
TG(18:1_33:3)	1	0.23	311	70.84
TG(18:1_34:3)	1	0.23	312	71.07
TG(18:1_34:4)	1	0.23	313	71.3
TG(18:1_35:2)	1	0.23	314	71.53
TG(18:1_35:3)	1	0.23	315	71.75
TG(18:1_36:3)	1	0.23	316	71.98
TG(18:1_36:4)	1	0.23	317	72.21
TG(18:1_36:5)	1	0.23	318	72.44
TG(18:1_36:6)	1	0.23	319	72.67
TG(18:1_38:5)	1	0.23	320	72.89
TG(18:1_38:6)	1	0.23	321	73.12
TG(18:1_38:7)	1	0.23	322	73.35
TG(18:2_30:1)	1	0.23	323	73.58
TG(18:2_32:0)	1	0.23	324	73.8
TG(18:2_32:1)	1	0.23	325	74.03
TG(18:2_32:2)	1	0.23	326	74.26
TG(18:2_33:0)	1	0.23	327	74.49
TG(18:2_33:1)	1	0.23	328	74.72
TG(18:2_33:2)	1	0.23	329	74.94
TG(18:2_34:0)	1	0.23	330	75.17
TG(18:2_34:1)	1	0.23	331	75.4
TG(18:2_34:2)	1	0.23	332	75.63
TG(18:2_34:3)	1	0.23	333	75.85
TG(18:2_34:4)	1	0.23	334	76.08
TG(18:2_35:1)	1	0.23	335	76.31
TG(18:2_35:2)	1	0.23	336	76.54
TG(18:2_35:3)	1	0.23	337	76.77
TG(18:2_36:0)	1	0.23	338	76.99
TG(18:2_36:1)	1	0.23	339	77.22
TG(18:2_36:2)	1	0.23	340	77.45
TG(18:2_36:4)	1	0.23	341	77.68
TG(18:2_36:5)	1	0.23	342	77.9
TG(18:2_38:4)	1	0.23	343	78.13
TG(18:2_38:5)	1	0.23	344	78.36
TG(18:2_38:6)	1	0.23	345	78.59
TG(18:3_30:0)	1	0.23	346	78.82
TG(18:3_32:0)	1	0.23	347	79.04
TG(18:3_32:1)	1	0.23	348	79.27
TG(18:3_33:2)	1	0.23	349	79.5
TG(18:3_34:0)	1	0.23	350	79.73
TG(18:3_34:1)	1	0.23	351	79.95
TG(18:3_34:2)	1	0.23	352	80.18
TG(18:3_34:3)	1	0.23	353	80.41
TG(18:3_35:2)	1	0.23	354	80.64
TG(18:3_36:1)	1	0.23	355	80.87
TG(18:3_36:2)	1	0.23	356	81.09
TG(18:3_36:3)	1	0.23	357	81.32
TG(18:3_36:4)	1	0.23	358	81.55
TG(18:3_38:5)	1	0.23	359	81.78
TG(18:3_38:6)	1	0.23	360	82
TG(20:0_32:3)	1	0.23	361	82.23
TG(20:0_32:4)	1	0.23	362	82.46
TG(20:0_34:1)	1	0.23	363	82.69
TG(20:1_30:1)	1	0.23	364	82.92
TG(20:1_32:1)	1	0.23	365	83.14
TG(20:1_32:2)	1	0.23	366	83.37
TG(20:1_34:0)	1	0.23	367	83.6
TG(20:1_34:1)	1	0.23	368	83.83
TG(20:1_34:2)	1	0.23	369	84.05
TG(20:1_34:3)	1	0.23	370	84.28
TG(20:2_32:0)	1	0.23	371	84.51
TG(20:2_32:1)	1	0.23	372	84.74
TG(20:2_34:1)	1	0.23	373	84.97
TG(20:2_34:2)	1	0.23	374	85.19
TG(20:2_34:3)	1	0.23	375	85.42
TG(20:2_36:5)	1	0.23	376	85.65
TG(20:3_32:0)	1	0.23	377	85.88
TG(20:3_32:1)	1	0.23	378	86.1
TG(20:3_32:2)	1	0.23	379	86.33
TG(20:3_34:0)	1	0.23	380	86.56
TG(20:3_34:1)	1	0.23	381	86.79
TG(20:3_34:2)	1	0.23	382	87.02
TG(20:3_34:3)	1	0.23	383	87.24
TG(20:3_36:3)	1	0.23	384	87.47
TG(20:3_36:4)	1	0.23	385	87.7
TG(20:4_30:0)	1	0.23	386	87.93
TG(20:4_32:0)	1	0.23	387	88.15
TG(20:4_32:1)	1	0.23	388	88.38
TG(20:4_32:2)	1	0.23	389	88.61
TG(20:4_34:0)	1	0.23	390	88.84
TG(20:4_34:1)	1	0.23	391	89.07
TG(20:4_34:2)	1	0.23	392	89.29
TG(20:4_34:3)	1	0.23	393	89.52
TG(20:4_36:2)	1	0.23	394	89.75
TG(20:4_36:3)	1	0.23	395	89.98
TG(20:4_36:4)	1	0.23	396	90.21
TG(20:4_36:5)	1	0.23	397	90.43
TG(20:5_34:0)	1	0.23	398	90.66
TG(20:5_34:1)	1	0.23	399	90.89
TG(20:5_34:2)	1	0.23	400	91.12
TG(20:5_36:2)	1	0.23	401	91.34
TG(20:5_36:3)	1	0.23	402	91.57
TG(22:2_32:4)	1	0.23	403	91.8
TG(22:4_32:0)	1	0.23	404	92.03
TG(22:4_34:2)	1	0.23	405	92.26
TG(22:5_32:0)	1	0.23	406	92.48
TG(22:5_32:1)	1	0.23	407	92.71
TG(22:5_34:1)	1	0.23	408	92.94
TG(22:5_34:2)	1	0.23	409	93.17
TG(22:5_34:3)	1	0.23	410	93.39
TG(22:6_32:0)	1	0.23	411	93.62
TG(22:6_32:1)	1	0.23	412	93.85
TG(22:6_34:1)	1	0.23	413	94.08
TG(22:6_34:2)	1	0.23	414	94.31
TG(22:6_34:3)	1	0.23	415	94.53
TLCA	1	0.23	416	94.76
TMAO	1	0.23	417	94.99
TMCA	1	0.23	418	95.22
Taurine	1	0.23	419	95.44
Thr	1	0.23	420	95.67
Trigonelline	1	0.23	421	95.9
Trp	1	0.23	422	96.13
TrpBetaine	1	0.23	423	96.36
Tyr	1	0.23	424	96.58
Val	1	0.23	425	96.81
Xanthine	1	0.23	426	97.04
alpha-AAA	1	0.23	427	97.27
beta-Ala	1	0.23	428	97.49
lysoPC a C14:0	1	0.23	429	97.72
lysoPC a C16:0	1	0.23	430	97.95
lysoPC a C16:1	1	0.23	431	98.18
lysoPC a C17:0	1	0.23	432	98.41
lysoPC a C18:0	1	0.23	433	98.63
lysoPC a C18:1	1	0.23	434	98.86
lysoPC a C18:2	1	0.23	435	99.09
lysoPC a C20:3	1	0.23	436	99.32
lysoPC a C20:4	1	0.23	437	99.54
p-Cresol-SO4	1	0.23	438	99.77
t4-OH-Pro	1	0.23	439	100

## Sheet: Table S3
Supplementary table S3: Listing of metabolites that have all values under the limit of detection
Abbreviation	Metabolite Name	Metabolite SAS name	Number of subjects with metabolite value >=LOD	Number of subjects that have a missing value	Number of cases with metabolite value >=LOD	Number of cases that have a missing value
Ac-Orn	Acetylornithine	AC_ORN	0	0	0	0
Betaine	Betaine	BETAINE	0	0	0	0
C10	Decanoylcarnitine	C10	0	0	0	0
C10:1	Decenoylcarnitine	C10_1	0	0	0	0
C10:2	Decadienoylcarnitine	C10_2	0	0	0	0
C12	Dodecanoylcarnitine	C12	0	0	0	0
C12:1	Dodecenoylcarnitine	C12_1	0	0	0	0
C12-DC	Dodecanedioylcarnitine	C12_DC	0	0	0	0
C14	Tetradecanoylcarnitine	C14	0	0	0	0
C14:1	Tetradecenoylcarnitine	C14_1	0	0	0	0
C14:1-OH	Hydroxytetradecenoylcarnitine	C14_1_OH	0	0	0	0
C14:2	Tetradecadienoylcarnitine	C14_2	0	0	0	0
C14:2-OH	Hydroxytetradecadienoylcarnitine	C14_2_OH	0	0	0	0
C16	Hexadecanoylcarnitine	C16	0	0	0	0
C16:1	Hexadecenoylcarnitine	C16_1	0	0	0	0
C16:1-OH	Hydroxyhexadecenoylcarnitine	C16_1_OH	0	0	0	0
C16:2	Hexadecadienoylcarnitine	C16_2	0	0	0	0
C16:2-OH	Hydroxyhexadecadienoylcarnitine	C16_2_OH	0	0	0	0
C16-OH	Hydroxyhexadecanoylcarnitine	C16_OH	0	0	0	0
C18	Octadecanoylcarnitine	C18	0	0	0	0
C18:1	Octadecenoylcarnitine	C18_1	0	0	0	0
C18:1-OH	Hydroxyoctadecenoylcarnitine	C18_1_OH	0	0	0	0
C18:2	Octadecadienoylcarnitine	C18_2	0	0	0	0
C3:1	Propenylcarnitine	C3_1	0	1	0	1
C3-OH	Hydroxypropionylcarnitine	C3_OH	0	1	0	1
C4	Butyrylcarnitine	C4	0	1	0	1
C4:1	Butenylcarnitine	C4_1	0	1	0	1
c4-OH-Pro	cis-4-Hydroxyproline	C4_OH_PRO	0	0	0	0
C5	Valerylcarnitine	C5	0	0	0	0
C5:1	Tiglylcarnitine	C5_1	0	0	0	0
C5:1-DC	Glutaconylcarnitine	C5_1_DC	0	0	0	0
C5-DC (C6-OH)	Glutarylcarnitine (Hydroxyhexanoylcarnitine)	C5_DC__C6_OH_	0	0	0	0
C5-M-DC	Methylglutarylcarnitine	C5_M_DC	0	0	0	0
C5-OH (C3-DC-M)	Hydroxyvalerylcarnitine (Methylmalonylcarnitine)	C5_OH__C3_DC_M_	0	0	0	0
C6:1	Hexenoylcarnitine	C6_1	0	0	0	0
C6 (C4:1-DC)	Hexanoylcarnitine (Fumarylcarnitine)	C6__C4_1_DC_	0	0	0	0
C7-DC	Pimelylcarnitine	C7_DC	0	0	0	0
C8	Octanoylcarnitine	C8	0	0	0	0
C9	Nonanoylcarnitine	C9	0	0	0	0
Cer(d16:1/18:0)	Ceramide (d16:1/18:0)	CER_D16_1_18_0_	0	0	0	0
Cer(d16:1/20:0)	Ceramide (d16:1/20:0)	CER_D16_1_20_0_	0	0	0	0
Cer(d18:0/18:0)	Dihydroceramide (d18:0/18:0)	CER_D18_0_18_0_	0	0	0	0
Cer(d18:0/18:0(OH))	Dihydroceramide (d18:0/18:0(OH))	CER_D18_0_18_0_OH__	0	0	0	0
Cer(d18:0/26:1)	Dihydroceramide (d18:0/26:1)	CER_D18_0_26_1_	0	0	0	0
Cer(d18:0/26:1(OH))	Dihydroceramide (d18:0/26:1(OH))	CER_D18_0_26_1_OH__	0	0	0	0
Cer(d18:1/18:1)	Ceramide (d18:1/18:1)	CER_D18_1_18_1_	0	0	0	0
Cer(d18:2/14:0)	Ceramide (d18:2/14:0)	CER_D18_2_14_0_	0	0	0	0
Cer(d18:2/18:1)	Ceramide (d18:2/18:1)	CER_D18_2_18_1_	0	0	0	0
CE(15:0)	Cholesteryl ester 15:0	CE_15_0_	0	0	0	0
CE(15:1)	Cholesteryl ester 15:1	CE_15_1_	0	0	0	0
CE(17:0)	Cholesteryl ester 17:0	CE_17_0_	0	0	0	0
Cortisone	Cortisone	CORTISONE	0	0	0	0
DG(14:0_14:0)	Diacylglyceride (14:0_14:0)	DG_14_0_14_0_	0	0	0	0
DG(14:0_18:2)	Diacylglyceride (14:0_18:2)	DG_14_0_18_2_	0	0	0	0
DG(14:0_20:0)	Diacylglyceride (14:0_20:0)	DG_14_0_20_0_	0	0	0	0
DG(14:1_18:1)	Diacylglyceride (14:1_18:1)	DG_14_1_18_1_	0	0	0	0
DG(14:1_20:2)	Diacylglyceride (14:1_20:2)	DG_14_1_20_2_	0	0	0	0
DG(16:0_16:0)	Diacylglyceride (16:0_16:0)	DG_16_0_16_0_	0	0	0	0
DG(16:0_20:0)	Diacylglyceride (16:0_20:0)	DG_16_0_20_0_	0	0	0	0
DG(16:0_20:3)	Diacylglyceride (16:0_20:3)	DG_16_0_20_3_	0	0	0	0
DG(16:0_20:4)	Diacylglyceride (16:0_20:4)	DG_16_0_20_4_	0	0	0	0
DG(16:1_18:0)	Diacylglyceride (16:1_18:0)	DG_16_1_18_0_	0	0	0	0
DG(16:1_18:1)	Diacylglyceride (16:1_18:1)	DG_16_1_18_1_	0	0	0	0
DG(16:1_20:0)	Diacylglyceride (16:1_20:0)	DG_16_1_20_0_	0	0	0	0
DG(17:0_17:1)	Diacylglyceride (17:0_17:1)	DG_17_0_17_1_	0	0	0	0
DG(18:0_20:0)	Diacylglyceride (18:0_20:0)	DG_18_0_20_0_	0	0	0	0
DG(18:1_18:4)	Diacylglyceride (18:1_18:4)	DG_18_1_18_4_	0	0	0	0
DG(18:1_20:1)	Diacylglyceride (18:1_20:1)	DG_18_1_20_1_	0	0	0	0
DG(18:1_20:2)	Diacylglyceride (18:1_20:2)	DG_18_1_20_2_	0	0	0	0
DG(18:1_20:3)	Diacylglyceride (18:1_20:3)	DG_18_1_20_3_	0	0	0	0
DG(18:1_22:5)	Diacylglyceride (18:1_22:5)	DG_18_1_22_5_	0	0	0	0
DG(18:1_22:6)	Diacylglyceride (18:1_22:6)	DG_18_1_22_6_	0	0	0	0
DG(18:2_18:4)	Diacylglyceride (18:2_18:4)	DG_18_2_18_4_	0	0	0	0
DG(18:3_18:3)	Diacylglyceride (18:3_18:3)	DG_18_3_18_3_	0	0	0	0
DG(18:3_20:2)	Diacylglyceride (18:3_20:2)	DG_18_3_20_2_	0	0	0	0
DG(22:1_22:2)	Diacylglyceride (22:1_22:2)	DG_22_1_22_2_	0	1	0	0
DG-O(16:0_18:1)	Diacylglyceride O-(16:0_18:1)	DG_O_16_0_18_1_	0	0	0	0
DG-O(16:0_20:4)	Diacylglyceride O-(16:0_20:4)	DG_O_16_0_20_4_	0	0	0	0
DiCA(12:0)	Dodecanedioic acid	DICA_12_0_	0	0	0	0
DiCA(14:0)	Tetradecanedioic acid	DICA_14_0_	0	0	0	0
DOPA	Dihydroxyphenylalanine	DOPA	0	0	0	0
Dopamine	Dopamine	DOPAMINE	0	0	0	0
FA(12:0)	Dodecanoic acid	FA_12_0_	0	50	0	25
FA(14:0)	Myristic acid	FA_14_0_	0	50	0	25
FA(18:0)	Stearic acid	FA_18_0_	0	0	0	0
GUDCA	Glycoursodeoxycholic acid	GUDCA	0	0	0	0
Histamine	Histamine	HISTAMINE	0	0	0	0
Indole	Indole	INDOLE	0	0	0	0
Nitro-Tyr	Nitrotyrosine	NITRO_TYR	0	0	0	0
PAG	Phenylacetylglycine	PAG	0	0	0	0
PC aa C30:2	Phosphatidylcholine aa C30:2	PC_AA_C30_2	0	0	0	0
PC ae C30:0	Phosphatidylcholine ae C30:0	PC_AE_C30_0	0	0	0	0
PEA	Phenylethylamine	PEA	0	0	0	0
PheAlaBetaine	Phenylalanine betaine	PHEALABETAINE	0	0	0	0
Spermine	Spermine	SPERMINE	0	0	0	0
TG(14:0_32:2)	Triacylglyceride (14:0_32:2)	TG_14_0_32_2_	0	1	0	0
TG(14:0_34:1)	Triacylglyceride (14:0_34:1)	TG_14_0_34_1_	0	1	0	0
TG(14:0_35:1)	Triacylglyceride (14:0_35:1)	TG_14_0_35_1_	0	1	0	0
TG(16:0_32:0)	Triacylglyceride (16:0_32:0)	TG_16_0_32_0_	0	1	0	0
TG(16:0_32:1)	Triacylglyceride (16:0_32:1)	TG_16_0_32_1_	0	1	0	0
TG(16:0_32:2)	Triacylglyceride (16:0_32:2)	TG_16_0_32_2_	0	1	0	0
TG(16:0_33:1)	Triacylglyceride (16:0_33:1)	TG_16_0_33_1_	0	1	0	0
TG(16:0_34:0)	Triacylglyceride (16:0_34:0)	TG_16_0_34_0_	0	1	0	0
TG(16:0_34:1)	Triacylglyceride (16:0_34:1)	TG_16_0_34_1_	0	1	0	0
TG(16:0_34:2)	Triacylglyceride (16:0_34:2)	TG_16_0_34_2_	0	1	0	0
TG(16:0_35:1)	Triacylglyceride (16:0_35:1)	TG_16_0_35_1_	0	1	0	0
TG(16:0_40:7)	Triacylglyceride (16:0_40:7)	TG_16_0_40_7_	0	1	0	0
TG(16:0_40:8)	Triacylglyceride (16:0_40:8)	TG_16_0_40_8_	0	1	0	0
TG(16:1_28:0)	Triacylglyceride (16:1_28:0)	TG_16_1_28_0_	0	1	0	0
TG(16:1_30:1)	Triacylglyceride (16:1_30:1)	TG_16_1_30_1_	0	1	0	0
TG(16:1_32:0)	Triacylglyceride (16:1_32:0)	TG_16_1_32_0_	0	1	0	0
TG(16:1_32:1)	Triacylglyceride (16:1_32:1)	TG_16_1_32_1_	0	1	0	0
TG(16:1_32:2)	Triacylglyceride (16:1_32:2)	TG_16_1_32_2_	0	1	0	0
TG(16:1_33:1)	Triacylglyceride (16:1_33:1)	TG_16_1_33_1_	0	1	0	0
TG(16:1_34:0)	Triacylglyceride (16:1_34:0)	TG_16_1_34_0_	0	1	0	0
TG(16:1_34:1)	Triacylglyceride (16:1_34:1)	TG_16_1_34_1_	0	1	0	0
TG(17:0_32:1)	Triacylglyceride (17:0_32:1)	TG_17_0_32_1_	0	1	0	0
TG(17:0_34:1)	Triacylglyceride (17:0_34:1)	TG_17_0_34_1_	0	1	0	0
TG(17:1_32:1)	Triacylglyceride (17:1_32:1)	TG_17_1_32_1_	0	1	0	0
TG(18:0_32:0)	Triacylglyceride (18:0_32:0)	TG_18_0_32_0_	0	1	0	0
TG(18:0_36:1)	Triacylglyceride (18:0_36:1)	TG_18_0_36_1_	0	1	0	0
TG(18:0_36:2)	Triacylglyceride (18:0_36:2)	TG_18_0_36_2_	0	1	0	0
TG(18:1_28:1)	Triacylglyceride (18:1_28:1)	TG_18_1_28_1_	0	2	0	0
TG(18:1_30:0)	Triacylglyceride (18:1_30:0)	TG_18_1_30_0_	0	1	0	0
TG(18:1_30:1)	Triacylglyceride (18:1_30:1)	TG_18_1_30_1_	0	1	0	0
TG(18:1_31:0)	Triacylglyceride (18:1_31:0)	TG_18_1_31_0_	0	1	0	0
TG(18:1_33:0)	Triacylglyceride (18:1_33:0)	TG_18_1_33_0_	0	1	0	0
TG(18:1_33:1)	Triacylglyceride (18:1_33:1)	TG_18_1_33_1_	0	1	0	0
TG(18:1_33:2)	Triacylglyceride (18:1_33:2)	TG_18_1_33_2_	0	1	0	0
TG(18:1_36:0)	Triacylglyceride (18:1_36:0)	TG_18_1_36_0_	0	1	0	0
TG(18:1_36:1)	Triacylglyceride (18:1_36:1)	TG_18_1_36_1_	0	1	0	0
TG(18:1_36:2)	Triacylglyceride (18:1_36:2)	TG_18_1_36_2_	0	1	0	0
TG(18:2_30:0)	Triacylglyceride (18:2_30:0)	TG_18_2_30_0_	0	1	0	0
TG(18:2_31:0)	Triacylglyceride (18:2_31:0)	TG_18_2_31_0_	0	1	0	0
TG(20:1_24:3)	Triacylglyceride (20:1_24:3)	TG_20_1_24_3_	0	1	0	0
TG(20:1_26:1)	Triacylglyceride (20:1_26:1)	TG_20_1_26_1_	0	1	0	0
TG(20:2_34:4)	Triacylglyceride (20:2_34:4)	TG_20_2_34_4_	0	1	0	0
TG(20:4_33:2)	Triacylglyceride (20:4_33:2)	TG_20_4_33_2_	0	1	0	0
TG(22:1_32:5)	Triacylglyceride (22:1_32:5)	TG_22_1_32_5_	0	1	0	0
TG(22:3_30:2)	Triacylglyceride (22:3_30:2)	TG_22_3_30_2_	0	1	0	0
TG(22:4_32:2)	Triacylglyceride (22:4_32:2)	TG_22_4_32_2_	0	1	0	0

## Sheet: Table S4
Supplementary table S4: Odds ratios and 95% CIs (per 1-SD) for the association of endemic Burkitt Lymphoma risk and plasma metabolites that had LOD values in 12 or more individuals, based on 25 cases and 25 controls
variable	Metabolite_name	Analyte_Class	OR	lower_CI	upper_CI	P	CLASS	LOD_IND
TG_18_0_38_6_	Triacylglyceride (18:0_38:6)	Triglycerides	10.9	3.19	37.23	0.000137477	Triacylglycerols	41
AABA	alpha-Aminobutyric acid	Amino Acid Related	11.37	3.22	40.21	0.000161031	Aminoacids Related	50
CER_D18_1_20_0_	Ceramide (d18:1/20:0)	Ceramides	6.85	2.46	19.09	0.000232689	Ceramides	36
PC_AE_C40_6	Phosphatidylcholine ae C40:6	Phosphatidylcholines	11.27	3.09	41.08	0.000243275	Glycerophospholipi	50
PC_AE_C38_6	Phosphatidylcholine ae C38:6	Phosphatidylcholines	14.72	3.5	61.94	0.000244054	Glycerophospholipi	50
TG_18_2_38_4_	Triacylglyceride (18:2_38:4)	Triglycerides	6.78	2.43	18.9	0.000254566	Triacylglycerols	46
TG_18_0_36_3_	Triacylglyceride (18:0_36:3)	Triglycerides	8.89	2.75	28.68	0.000258102	Triacylglycerols	49
TG_16_0_40_6_	Triacylglyceride (16:0_40:6)	Triglycerides	7.53	2.55	22.25	0.000258873	Triacylglycerols	48
TG_18_2_36_0_	Triacylglyceride (18:2_36:0)	Triglycerides	16.07	3.61	71.47	0.000265766	Triacylglycerols	44
TG_22_5_34_1_	Triacylglyceride (22:5_34:1)	Triglycerides	7.49	2.53	22.13	0.0002727	Triacylglycerols	49
PC_AE_C38_4	Phosphatidylcholine ae C38:4	Phosphatidylcholines	11.61	3.1	43.51	0.000273571	Glycerophospholipi	50
TG_22_5_34_2_	Triacylglyceride (22:5_34:2)	Triglycerides	7.21	2.47	21.03	0.000295875	Triacylglycerols	48
PC_AE_C38_5	Phosphatidylcholine ae C38:5	Phosphatidylcholines	25.15	4.37	144.79	0.000305422	Glycerophospholipi	50
TG_18_2_34_0_	Triacylglyceride (18:2_34:0)	Triglycerides	7.19	2.46	21.01	0.000312711	Triacylglycerols	47
TG_20_0_32_4_	Triacylglyceride (20:0_32:4)	Triglycerides	14.85	3.42	64.48	0.000316305	Triacylglycerols	40
PC_AE_C36_4	Phosphatidylcholine ae C36:4	Phosphatidylcholines	23.3	4.2	129.31	0.000316466	Glycerophospholipi	50
DG_18_1_18_2_	Diacylglyceride (18:1_18:2)	Diglycerides	10.26	2.87	36.66	0.000339833	Diacylglycerols	50
TG_20_0_32_3_	Triacylglyceride (20:0_32:3)	Triglycerides	6.64	2.36	18.74	0.000344065	Triacylglycerols	37
HARG	Homoarginine	Amino Acid Related	0.1	0.03	0.35	0.000348106	Aminoacids Related	50
HEXCER_D18_1_16_0_	Hexosylceramide (d18:1/16:0)	Hexosylceramides	5.65	2.19	14.61	0.00034915	Glycosylceramides	50
TG_22_6_34_2_	Triacylglyceride (22:6_34:2)	Triglycerides	10.38	2.88	37.48	0.000351246	Triacylglycerols	46
TG_18_2_36_1_	Triacylglyceride (18:2_36:1)	Triglycerides	8.65	2.64	28.33	0.000365576	Triacylglycerols	48
CER_D18_1_22_0_	Ceramide (d18:1/22:0)	Ceramides	5.79	2.2	15.23	0.000372386	Ceramides	50
TG_18_2_34_1_	Triacylglyceride (18:2_34:1)	Triglycerides	4.63	1.99	10.8	0.000386002	Triacylglycerols	48
TG_20_4_34_1_	Triacylglyceride (20:4_34:1)	Triglycerides	9.89	2.79	35.07	0.000387452	Triacylglycerols	49
TG_18_2_32_0_	Triacylglyceride (18:2_32:0)	Triglycerides	6.43	2.3	17.99	0.000387963	Triacylglycerols	47
TG_22_6_34_1_	Triacylglyceride (22:6_34:1)	Triglycerides	5.96	2.22	16.03	0.000406141	Triacylglycerols	49
TG_20_4_36_3_	Triacylglyceride (20:4_36:3)	Triglycerides	8.97	2.66	30.25	0.000407102	Triacylglycerols	49
TG_18_1_38_5_	Triacylglyceride (18:1_38:5)	Triglycerides	8.52	2.6	27.99	0.000410526	Triacylglycerols	49
PC_AA_C38_0	Phosphatidylcholine aa C38:0	Phosphatidylcholines	7.84	2.5	24.56	0.00041177	Glycerophospholipi	50
PUTRESCINE	Putrescine	Biogenic Amines	11.49	2.96	44.66	0.000422717	Biogenic Amines	39
TG_18_2_38_5_	Triacylglyceride (18:2_38:5)	Triglycerides	5.33	2.1	13.53	0.000425621	Triacylglycerols	46
TG_16_0_36_3_	Triacylglyceride (16:0_36:3)	Triglycerides	4.47	1.94	10.3	0.000446571	Triacylglycerols	48
PC_AA_C32_0	Phosphatidylcholine aa C32:0	Phosphatidylcholines	7.55	2.44	23.39	0.000459266	Glycerophospholipi	48
TG_18_0_36_4_	Triacylglyceride (18:0_36:4)	Triglycerides	8.13	2.51	26.36	0.000478727	Triacylglycerols	49
CER_D18_1_24_1_	Ceramide (d18:1/24:1)	Ceramides	6.43	2.26	18.3	0.000485541	Ceramides	47
TG_18_1_38_6_	Triacylglyceride (18:1_38:6)	Triglycerides	6.66	2.29	19.39	0.000499606	Triacylglycerols	47
PC_AE_C34_0	Phosphatidylcholine ae C34:0	Phosphatidylcholines	5.84	2.16	15.81	0.000512613	Glycerophospholipi	28
TG_20_4_36_4_	Triacylglyceride (20:4_36:4)	Triglycerides	5.69	2.13	15.18	0.000523389	Triacylglycerols	49
TG_16_0_36_4_	Triacylglyceride (16:0_36:4)	Triglycerides	5.78	2.14	15.63	0.000542168	Triacylglycerols	47
TG_20_4_36_2_	Triacylglyceride (20:4_36:2)	Triglycerides	13.65	3.09	60.32	0.000566113	Triacylglycerols	48
TG_16_0_38_6_	Triacylglyceride (16:0_38:6)	Triglycerides	6.8	2.28	20.29	0.000584536	Triacylglycerols	49
PC_AA_C34_2	Phosphatidylcholine aa C34:2	Phosphatidylcholines	5.27	2.03	13.69	0.000641682	Glycerophospholipi	50
TG_20_4_34_0_	Triacylglyceride (20:4_34:0)	Triglycerides	6.54	2.22	19.26	0.000657156	Triacylglycerols	46
LYSOPC_A_C14_0	Lysophosphatidylcholine a C14:0	Lysophosphatidylcholines	0.26	0.12	0.56	0.00066538	Glycerophospholipi	18
TG_18_1_36_3_	Triacylglyceride (18:1_36:3)	Triglycerides	5.47	2.05	14.64	0.000707658	Triacylglycerols	48
PC_AE_C32_1	Phosphatidylcholine ae C32:1	Phosphatidylcholines	6.21	2.16	17.87	0.000709335	Glycerophospholipi	50
TCA	Taurocholic acid	Bile Acids	5.11	1.98	13.15	0.000731661	Bile Acids	35
HEXCER_D18_1_24_1_	Hexosylceramide (d18:1/24:1)	Hexosylceramides	7.32	2.3	23.27	0.00074923	Glycosylceramides	50
TG_22_4_34_2_	Triacylglyceride (22:4_34:2)	Triglycerides	4.34	1.84	10.23	0.000815556	Triacylglycerols	46
PC_AE_C36_5	Phosphatidylcholine ae C36:5	Phosphatidylcholines	6.75	2.2	20.69	0.00082643	Glycerophospholipi	50
PC_AE_C34_1	Phosphatidylcholine ae C34:1	Phosphatidylcholines	5.13	1.97	13.39	0.000830895	Glycerophospholipi	50
TG_20_4_34_2_	Triacylglyceride (20:4_34:2)	Triglycerides	9.14	2.49	33.54	0.000848868	Triacylglycerols	48
TG_22_4_32_0_	Triacylglyceride (22:4_32:0)	Triglycerides	5.72	2.05	15.93	0.00085068	Triacylglycerols	27
TG_18_2_36_2_	Triacylglyceride (18:2_36:2)	Triglycerides	5.61	2.04	15.48	0.000858446	Triacylglycerols	47
TG_16_0_38_5_	Triacylglyceride (16:0_38:5)	Triglycerides	6.08	2.1	17.59	0.00086859	Triacylglycerols	48
TG_22_6_32_0_	Triacylglyceride (22:6_32:0)	Triglycerides	5.58	2.02	15.37	0.000896235	Triacylglycerols	42
PC_AE_C36_0	Phosphatidylcholine ae C36:0	Phosphatidylcholines	6.73	2.18	20.72	0.000899211	Glycerophospholipi	47
_3_IPA	Indolepropionic acid	Indoles and Derivatives	0.01	0	0.18	0.000908373	Indoles Derivative	46
ADMA	Asymmetric dimethylarginine	Amino Acid Related	29.85	4.01	222.04	0.000909879	Aminoacids Related	50
HEXCER_D18_1_22_0_	Hexosylceramide (d18:1/22:0)	Hexosylceramides	3.97	1.76	9	0.000928276	Glycosylceramides	49
TG_20_5_36_3_	Triacylglyceride (20:5_36:3)	Triglycerides	5.52	2.01	15.17	0.000929887	Triacylglycerols	40
TG_18_2_34_2_	Triacylglyceride (18:2_34:2)	Triglycerides	4.98	1.92	12.88	0.000934755	Triacylglycerols	48
PRO	Proline	Amino Acids	6.62	2.15	20.35	0.000973376	Aminoacids	50
DG_18_1_18_1_	Diacylglyceride (18:1_18:1)	Diglycerides	4.98	1.91	12.96	0.000996187	Diacylglycerols	37
TG_18_0_34_2_	Triacylglyceride (18:0_34:2)	Triglycerides	5.33	1.96	14.52	0.00106312	Triacylglycerols	42
CER_D18_1_16_0_	Ceramide (d18:1/16:0)	Ceramides	4.06	1.75	9.41	0.0010804	Ceramides	36
TG_22_5_32_0_	Triacylglyceride (22:5_32:0)	Triglycerides	6.01	2.04	17.65	0.00111724	Triacylglycerols	45
ASP	Aspartic Acid	Amino Acids	0.2	0.08	0.53	0.00114746	Aminoacids	49
SM_C24_1	Sphingomyelin C24:1	Sphingomyelins	5.05	1.9	13.42	0.00116829	Sphingolipids	50
SER	Serine	Amino Acids	0.26	0.11	0.58	0.00117124	Aminoacids	50
CER_D18_1_18_0_	Ceramide (d18:1/18:0)	Ceramides	4.15	1.76	9.8	0.00117407	Ceramides	48
PC_AA_C38_6	Phosphatidylcholine aa C38:6	Phosphatidylcholines	5.69	1.99	16.27	0.00118383	Glycerophospholipi	50
C2	Acetylcarnitine	Acylcarnitines	7.21	2.16	24.06	0.00130345	Acylcarnitines	47
TG_20_4_32_0_	Triacylglyceride (20:4_32:0)	Triglycerides	3.97	1.71	9.21	0.00132008	Triacylglycerols	47
TCDCA	Taurochenodeoxycholic acid	Bile Acids	4.14	1.74	9.87	0.00132266	Bile Acids	38
TG_20_2_34_2_	Triacylglyceride (20:2_34:2)	Triglycerides	4	1.71	9.36	0.00140445	Triacylglycerols	46
TG_16_0_38_3_	Triacylglyceride (16:0_38:3)	Triglycerides	3.7	1.64	8.32	0.00157399	Triacylglycerols	49
LYSOPC_A_C20_3	Lysophosphatidylcholine a C20:3	Lysophosphatidylcholines	0.32	0.16	0.65	0.00163255	Glycerophospholipi	33
TG_17_0_36_3_	Triacylglyceride (17:0_36:3)	Triglycerides	5.17	1.86	14.4	0.00166561	Triacylglycerols	45
SM_C26_1	Sphingomyelin C26:1	Sphingomyelins	3.96	1.68	9.35	0.00169558	Sphingolipids	47
PC_AA_C34_1	Phosphatidylcholine aa C34:1	Phosphatidylcholines	3.69	1.63	8.35	0.0017072	Glycerophospholipi	50
TG_18_2_38_6_	Triacylglyceride (18:2_38:6)	Triglycerides	4.09	1.69	9.89	0.00177151	Triacylglycerols	44
PC_AA_C36_2	Phosphatidylcholine aa C36:2	Phosphatidylcholines	4.15	1.7	10.15	0.00179434	Glycerophospholipi	50
PC_AE_C34_2	Phosphatidylcholine ae C34:2	Phosphatidylcholines	3.88	1.65	9.11	0.0018234	Glycerophospholipi	50
TG_17_2_38_5_	Triacylglyceride (17:2_38:5)	Triglycerides	4.38	1.73	11.08	0.00184779	Triacylglycerols	22
HGB_RESULTS_UPDATE			0.03	0	0.27	0.00195575
TG_16_0_38_4_	Triacylglyceride (16:0_38:4)	Triglycerides	3.71	1.62	8.53	0.001959	Triacylglycerols	48
SDMA	Symmetric dimethylarginine	Amino Acid Related	25.34	3.25	197.59	0.00203628	Aminoacids Related	50
TG_18_2_35_1_	Triacylglyceride (18:2_35:1)	Triglycerides	3.78	1.62	8.82	0.00203628	Triacylglycerols	49
TG_17_0_36_4_	Triacylglyceride (17:0_36:4)	Triglycerides	4.06	1.67	9.92	0.00205283	Triacylglycerols	46
CER_D18_1_24_0_	Ceramide (d18:1/24:0)	Ceramides	3.26	1.54	6.9	0.00207246	Ceramides	50
SM_C16_0	Sphingomyelin C16:0	Sphingomyelins	3.7	1.61	8.51	0.00209046	Sphingolipids	50
FA_18_1_	Octadecenoic acid	Fatty Acids	3.26	1.53	6.91	0.00210011	Fatty Acids	50
GCDCA	Glycochenodeoxycholic acid	Bile Acids	5.02	1.8	14.03	0.0021005	Bile Acids	49
SPERMIDINE	Spermidine	Biogenic Amines	4.63	1.74	12.3	0.00212267	Biogenic Amines	19
_5_AVA	5-Aminovaleric acid	Amino Acid Related	3.6	1.59	8.16	0.00216351	Aminoacids Related	13
TG_18_3_36_1_	Triacylglyceride (18:3_36:1)	Triglycerides	4.22	1.67	10.66	0.00234288	Triacylglycerols	46
TG_18_1_36_4_	Triacylglyceride (18:1_36:4)	Triglycerides	5.64	1.85	17.22	0.00238915	Triacylglycerols	46
TG_18_2_35_2_	Triacylglyceride (18:2_35:2)	Triglycerides	3.82	1.6	9.1	0.00247323	Triacylglycerols	48
TG_20_2_34_1_	Triacylglyceride (20:2_34:1)	Triglycerides	3.34	1.53	7.29	0.00251312	Triacylglycerols	49
CER_D18_0_22_0_	Dihydroceramide (d18:0/22:0)	Dihydroceramides	2.99	1.47	6.08	0.00257127	Dihydroceramides	20
DG_18_2_18_2_	Diacylglyceride (18:2_18:2)	Diglycerides	4.13	1.64	10.4	0.00264599	Diacylglycerols	48
TG_18_3_34_1_	Triacylglyceride (18:3_34:1)	Triglycerides	3.21	1.49	6.89	0.00281149	Triacylglycerols	49
DG_16_0_18_2_	Diacylglyceride (16:0_18:2)	Diglycerides	4.1	1.62	10.37	0.00288362	Diacylglycerols	50
HEX2CER_D18_1_20_0_	Dihexosylceramide (d18:1/20:0)	Dihexosylceramides	2.66	1.4	5.08	0.00295172	Glycosylceramides	45
HCYS	Homocysteine	Amino Acid Related	3.65	1.55	8.61	0.0030571	Aminoacids Related	47
TG_18_1_32_0_	Triacylglyceride (18:1_32:0)	Triglycerides	3.35	1.5	7.48	0.00316658	Triacylglycerols	43
HEX2CER_D18_1_24_0_	Dihexosylceramide (d18:1/24:0)	Dihexosylceramides	2.84	1.42	5.69	0.00321001	Glycosylceramides	46
TG_20_5_34_2_	Triacylglyceride (20:5_34:2)	Triglycerides	3.22	1.48	7.01	0.00329367	Triacylglycerols	46
LAC	Lactic acid	Carboxylic Acids	3.16	1.46	6.83	0.00349216	Carboxylic Acids	50
TG_16_1_36_3_	Triacylglyceride (16:1_36:3)	Triglycerides	3.3	1.48	7.36	0.00359116	Triacylglycerols	49
TG_18_0_34_3_	Triacylglyceride (18:0_34:3)	Triglycerides	3.22	1.46	7.09	0.00369155	Triacylglycerols	49
PC_AE_C36_3	Phosphatidylcholine ae C36:3	Phosphatidylcholines	3.05	1.44	6.46	0.00371543	Glycerophospholipi	50
TG_18_2_36_4_	Triacylglyceride (18:2_36:4)	Triglycerides	3.99	1.56	10.2	0.00385772	Triacylglycerols	39
CER_D18_0_24_1_	Dihydroceramide (d18:0/24:1)	Dihydroceramides	2.77	1.39	5.52	0.00391872	Dihydroceramides	23
GCA	Glycocholic acid	Bile Acids	4.25	1.58	11.43	0.00408551	Bile Acids	48
TG_20_5_36_2_	Triacylglyceride (20:5_36:2)	Triglycerides	4.33	1.59	11.84	0.00424622	Triacylglycerols	39
PC_AA_C36_4	Phosphatidylcholine aa C36:4	Phosphatidylcholines	3.82	1.52	9.6	0.00435855	Glycerophospholipi	50
TG_17_1_36_3_	Triacylglyceride (17:1_36:3)	Triglycerides	3.31	1.45	7.55	0.00454323	Triacylglycerols	45
_1_MET_HIS	1-Methylhistidine	Amino Acid Related	7.04	1.82	27.27	0.00470593	Aminoacids Related	50
BETA_ALA	beta-Alanine	Biogenic Amines	3.89	1.51	10.02	0.00497953	Biogenic Amines	50
TG_20_1_34_2_	Triacylglyceride (20:1_34:2)	Triglycerides	2.93	1.38	6.23	0.00518315	Triacylglycerols	49
C0	Carnitine	Acylcarnitines	3.6	1.47	8.83	0.00519106	Acylcarnitines	47
LYSOPC_A_C16_1	Lysophosphatidylcholine a C16:1	Lysophosphatidylcholines	0.39	0.2	0.75	0.0052652	Glycerophospholipi	37
TG_18_1_34_3_	Triacylglyceride (18:1_34:3)	Triglycerides	2.93	1.38	6.25	0.00530142	Triacylglycerols	47
HEX2CER_D18_1_18_0_	Dihexosylceramide (d18:1/18:0)	Dihexosylceramides	2.47	1.31	4.67	0.00534825	Glycosylceramides	45
FA_20_1_	Eicosenoic acid	Fatty Acids	3.05	1.39	6.71	0.00560735	Fatty Acids	50
TG_20_3_36_3_	Triacylglyceride (20:3_36:3)	Triglycerides	2.81	1.35	5.86	0.00568775	Triacylglycerols	45
TG_18_2_33_0_	Triacylglyceride (18:2_33:0)	Triglycerides	2.85	1.36	5.98	0.00568831	Triacylglycerols	45
TG_20_4_34_3_	Triacylglyceride (20:4_34:3)	Triglycerides	2.75	1.34	5.64	0.0059066	Triacylglycerols	44
HEX2CER_D18_1_22_0_	Dihexosylceramide (d18:1/22:0)	Dihexosylceramides	2.2	1.25	3.85	0.00592718	Glycosylceramides	40
GLCA	Glycolithocholic acid	Bile Acids	0.38	0.19	0.76	0.00648943	Bile Acids	40
CER_D18_1_23_0_	Ceramide (d18:1/23:0)	Ceramides	2.74	1.32	5.69	0.00663638	Ceramides	49
TG_18_2_32_1_	Triacylglyceride (18:2_32:1)	Triglycerides	2.71	1.32	5.59	0.00669926	Triacylglycerols	48
PC_AA_C40_6	Phosphatidylcholine aa C40:6	Phosphatidylcholines	2.89	1.34	6.26	0.0068808	Glycerophospholipi	50
SM_C16_1	Sphingomyelin C16:1	Sphingomyelins	2.69	1.31	5.53	0.00695375	Sphingolipids	50
TG_17_2_38_6_	Triacylglyceride (17:2_38:6)	Triglycerides	3.08	1.36	6.97	0.00703259	Triacylglycerols	21
ILE	Isoleucine	Amino Acids	3.1	1.36	7.08	0.00708207	Aminoacids	50
HIPACID	Hippuric acid	Carboxylic Acids	0.36	0.17	0.76	0.00729015	Carboxylic Acids	43
TG_20_3_34_2_	Triacylglyceride (20:3_34:2)	Triglycerides	2.7	1.3	5.6	0.00767595	Triacylglycerols	48
TG_18_1_35_2_	Triacylglyceride (18:1_35:2)	Triglycerides	2.99	1.33	6.69	0.00785453	Triacylglycerols	43
TG_16_1_36_2_	Triacylglyceride (16:1_36:2)	Triglycerides	2.91	1.32	6.44	0.00827699	Triacylglycerols	46
TG_18_3_34_0_	Triacylglyceride (18:3_34:0)	Triglycerides	2.73	1.29	5.76	0.00861766	Triacylglycerols	47
TG_17_2_34_2_	Triacylglyceride (17:2_34:2)	Triglycerides	2.57	1.27	5.22	0.00891409	Triacylglycerols	35
TG_18_3_36_2_	Triacylglyceride (18:3_36:2)	Triglycerides	2.83	1.3	6.17	0.00907168	Triacylglycerols	48
TG_18_2_33_1_	Triacylglyceride (18:2_33:1)	Triglycerides	2.57	1.26	5.24	0.00952871	Triacylglycerols	30
TG_18_2_34_3_	Triacylglyceride (18:2_34:3)	Triglycerides	2.63	1.26	5.48	0.00967155	Triacylglycerols	48
TG_18_1_35_3_	Triacylglyceride (18:1_35:3)	Triglycerides	2.57	1.25	5.28	0.0100055	Triacylglycerols	48
HEXCER_D18_1_20_0_	Hexosylceramide (d18:1/20:0)	Hexosylceramides	2.4	1.23	4.68	0.0102981	Glycosylceramides	43
TG_17_1_36_4_	Triacylglyceride (17:1_36:4)	Triglycerides	2.37	1.22	4.58	0.010478	Triacylglycerols	40
LYSOPC_A_C17_0	Lysophosphatidylcholine a C17:0	Lysophosphatidylcholines	0.42	0.22	0.82	0.0105147	Glycerophospholipi	26
SM_C18_0	Sphingomyelin C18:0	Sphingomyelins	2.68	1.26	5.71	0.0108069	Sphingolipids	50
PC_AA_C36_1	Phosphatidylcholine aa C36:1	Phosphatidylcholines	2.62	1.25	5.5	0.010922	Glycerophospholipi	50
TG_17_2_36_2_	Triacylglyceride (17:2_36:2)	Triglycerides	3.61	1.34	9.73	0.0110734	Triacylglycerols	25
CYSTINE	Cystine	Amino Acid Related	2.22	1.2	4.1	0.0111159	Aminoacids Related	50
CER_D18_2_22_0_	Ceramide (d18:2/22:0)	Ceramides	2.3	1.21	4.4	0.011348	Ceramides	48
TG_16_0_34_3_	Triacylglyceride (16:0_34:3)	Triglycerides	2.54	1.23	5.21	0.0113745	Triacylglycerols	48
HEX2CER_D18_1_24_1_	Dihexosylceramide (d18:1/24:1)	Dihexosylceramides	2.53	1.23	5.21	0.0114679	Glycosylceramides	50
PC_AE_C36_2	Phosphatidylcholine ae C36:2	Phosphatidylcholines	2.5	1.23	5.08	0.0115485	Glycerophospholipi	50
SM__OH__C22_1	Hydroxysphingomyelin C22:1	Sphingomyelins	2.52	1.23	5.2	0.0120071	Sphingolipids	50
TG_22_6_32_1_	Triacylglyceride (22:6_32:1)	Triglycerides	2.72	1.24	5.94	0.0124201	Triacylglycerols	35
TG_16_1_36_4_	Triacylglyceride (16:1_36:4)	Triglycerides	2.43	1.21	4.87	0.0124812	Triacylglycerols	48
SM__OH__C24_1	Hydroxysphingomyelin C24:1	Sphingomyelins	2.5	1.21	5.14	0.0131403	Sphingolipids	50
FA_20_2_	Eicosadienoic acid	Fatty Acids	2.37	1.19	4.7	0.0139093	Fatty Acids	37
TG_22_6_34_3_	Triacylglyceride (22:6_34:3)	Triglycerides	2.36	1.19	4.7	0.0142692	Triacylglycerols	37
SM_C26_0	Sphingomyelin C26:0	Sphingomyelins	2.02	1.15	3.55	0.0143605	Sphingolipids	44
TAURINE	Taurine	Amino Acid Related	2.37	1.19	4.73	0.0143682	Aminoacids Related	50
TG_16_0_35_3_	Triacylglyceride (16:0_35:3)	Triglycerides	2.35	1.18	4.65	0.0144863	Triacylglycerols	47
TG_20_5_34_1_	Triacylglyceride (20:5_34:1)	Triglycerides	2.53	1.2	5.35	0.0148258	Triacylglycerols	42
DG_16_0_18_1_	Diacylglyceride (16:0_18:1)	Diglycerides	2.37	1.18	4.75	0.0151161	Diacylglycerols	25
TG_20_2_34_3_	Triacylglyceride (20:2_34:3)	Triglycerides	2.68	1.21	5.94	0.0152421	Triacylglycerols	25
CYS	Cysteine	Amino Acids	2.49	1.19	5.21	0.0152638	Aminoacids	50
CDCA	Chenodeoxycholic acid	Bile Acids	2.37	1.18	4.79	0.0155207	Bile Acids	46
PC_AA_C42_6	Phosphatidylcholine aa C42:6	Phosphatidylcholines	0.42	0.21	0.85	0.0157239	Glycerophospholipi	50
XANTHINE	Xanthine	Nucleobases and Related	1067.85	3.65	312073	0.0160695	Nucleobases Relate	21
TG_16_0_36_5_	Triacylglyceride (16:0_36:5)	Triglycerides	2.21	1.15	4.24	0.0172255	Triacylglycerols	45
TG_17_2_36_3_	Triacylglyceride (17:2_36:3)	Triglycerides	3.24	1.23	8.56	0.0175625	Triacylglycerols	31
TG_22_5_32_1_	Triacylglyceride (22:5_32:1)	Triglycerides	2.47	1.17	5.2	0.017755	Triacylglycerols	44
TG_20_3_34_1_	Triacylglyceride (20:3_34:1)	Triglycerides	2.3	1.15	4.6	0.018216	Triacylglycerols	49
TG_18_3_34_2_	Triacylglyceride (18:3_34:2)	Triglycerides	2.24	1.15	4.36	0.018306	Triacylglycerols	49
LEU	Leucine	Amino Acids	2.38	1.16	4.88	0.0184024	Aminoacids	50
TDCA	Taurodeoxycholic acid	Bile Acids	2.4	1.16	4.97	0.0186915	Bile Acids	50
TG_17_2_36_4_	Triacylglyceride (17:2_36:4)	Triglycerides	2.18	1.14	4.17	0.0191632	Triacylglycerols	44
HIS	Histidine	Amino Acids	0.46	0.24	0.88	0.0192556	Aminoacids	50
FA_18_2_	Octadecadienoate	Fatty Acids	2.18	1.13	4.19	0.0193609	Fatty Acids	50
T4_OH_PRO	trans-4-Hydroxyproline	Amino Acid Related	0.46	0.24	0.88	0.019432	Aminoacids Related	50
KYNURENINE	Kynurenine	Amino Acid Related	2.25	1.14	4.45	0.0195583	Aminoacids Related	50
PC_AA_C30_0	Phosphatidylcholine aa C30:0	Phosphatidylcholines	2.32	1.14	4.71	0.0196862	Glycerophospholipi	50
PC_AA_C38_5	Phosphatidylcholine aa C38:5	Phosphatidylcholines	2.31	1.14	4.7	0.0205094	Glycerophospholipi	50
TG_22_2_32_4_	Triacylglyceride (22:2_32:4)	Triglycerides	2.5	1.15	5.44	0.0206148	Triacylglycerols	23
CER_D18_0_24_0_	Dihydroceramide (d18:0/24:0)	Dihydroceramides	2.1	1.12	3.95	0.0206762	Dihydroceramides	30
PHE	Phenylalanine	Amino Acids	2.18	1.12	4.23	0.02118	Aminoacids	50
TG_18_1_36_5_	Triacylglyceride (18:1_36:5)	Triglycerides	2.23	1.13	4.42	0.021216	Triacylglycerols	48
CE_22_6_	Cholesteryl ester 22:6	Cholesteryl Esters	2.21	1.13	4.33	0.0212439	Cholesterol Esters	50
ABSACID	Abscisic acid	Hormones and Related	0.4	0.18	0.87	0.0213016	Hormones	13
IND_SO4	Indoxyl sulfate	Indoles and Derivatives	2.16	1.11	4.19	0.0227027	Indoles Derivative	50
TG_16_0_38_2_	Triacylglyceride (16:0_38:2)	Triglycerides	2.21	1.12	4.37	0.0228923	Triacylglycerols	48
HEXCER_D18_2_22_0_	Hexosylceramide (d18:2/22:0)	Hexosylceramides	2.31	1.12	4.76	0.0235751	Glycosylceramides	37
SM_C24_0	Sphingomyelin C24:0	Sphingomyelins	2.1	1.1	4.02	0.0240224	Sphingolipids	50
CE_20_0_	Cholesteryl ester 20:0	Cholesteryl Esters	0.48	0.25	0.91	0.0255816	Cholesterol Esters	28
TG_20_3_36_4_	Triacylglyceride (20:3_36:4)	Triglycerides	2.11	1.09	4.06	0.0258568	Triacylglycerols	45
_3_MET_HIS	3-Methylhistidine	Amino Acid Related	2.42	1.11	5.29	0.0261594	Aminoacids Related	50
TG_18_2_35_3_	Triacylglyceride (18:2_35:3)	Triglycerides	2.12	1.09	4.13	0.0266237	Triacylglycerols	44
TG_20_1_34_1_	Triacylglyceride (20:1_34:1)	Triglycerides	2.14	1.09	4.22	0.0270414	Triacylglycerols	48
HEXCER_D18_1_24_0_	Hexosylceramide (d18:1/24:0)	Hexosylceramides	2.06	1.08	3.94	0.0283534	Glycosylceramides	50
HEX2CER_D18_1_14_0_	Dihexosylceramide (d18:1/14:0)	Dihexosylceramides	0.52	0.29	0.93	0.0283889	Glycosylceramides	28
PC_AA_C34_4	Phosphatidylcholine aa C34:4	Phosphatidylcholines	0.48	0.25	0.93	0.0285355	Glycerophospholipi	50
TRPBETAINE	Tryptophan betaine	Amino Acid Related	0.48	0.25	0.93	0.0286993	Aminoacids Related	50
CE_20_1_	Cholesteryl ester 20:1	Cholesteryl Esters	0.46	0.22	0.92	0.0289566	Cholesterol Esters	39
TG_20_3_34_0_	Triacylglyceride (20:3_34:0)	Triglycerides	2.14	1.08	4.23	0.0289644	Triacylglycerols	37
PC_AA_C36_0	Phosphatidylcholine aa C36:0	Phosphatidylcholines	2.15	1.08	4.28	0.0289699	Glycerophospholipi	49
DG_17_0_18_1_	Diacylglyceride (17:0_18:1)	Diglycerides	2.1	1.08	4.08	0.0294112	Diacylglycerols	45
PROBETAINE	Proline betaine	Amino Acid Related	0.49	0.26	0.94	0.0324791	Aminoacids Related	44
CE_18_2_	Cholesteryl ester 18:2	Cholesteryl Esters	2.01	1.06	3.84	0.033124	Cholesterol Esters	50
SEROTONIN	Serotonin	Biogenic Amines	2.03	1.06	3.88	0.033654	Biogenic Amines	50
SM__OH__C14_1	Hydroxysphingomyelin C14:1	Sphingomyelins	2.03	1.05	3.91	0.0342115	Sphingolipids	50
TG_18_0_36_5_	Triacylglyceride (18:0_36:5)	Triglycerides	2.05	1.05	4.01	0.0351345	Triacylglycerols	40
LYSOPC_A_C18_0	Lysophosphatidylcholine a C18:0	Lysophosphatidylcholines	0.52	0.28	0.96	0.035754	Glycerophospholipi	50
DG_18_1_18_3_	Diacylglyceride (18:1_18:3)	Diglycerides	2.44	1.06	5.62	0.0359212	Diacylglycerols	33
CER_D18_1_25_0_	Ceramide (d18:1/25:0)	Ceramides	1.96	1.04	3.68	0.036174	Ceramides	49
TG_14_0_36_3_	Triacylglyceride (14:0_36:3)	Triglycerides	1.99	1.04	3.79	0.0364871	Triacylglycerols	49
TG_17_0_34_2_	Triacylglyceride (17:0_34:2)	Triglycerides	2.06	1.04	4.07	0.036939	Triacylglycerols	21
TRIGONELLINE	Trigonelline	Alkaloids	0.52	0.28	0.97	0.0383373	Alkaloids	32
VAL	Valine	Amino Acids	1.99	1.03	3.82	0.0400745	Aminoacids	50
CORTISOL	Cortisol	Hormones and Related	2.14	1.03	4.43	0.0411163	Hormones	47
GLY	Glycine	Amino Acids	0.51	0.27	0.98	0.0416591	Aminoacids	50
TG_18_2_33_2_	Triacylglyceride (18:2_33:2)	Triglycerides	1.95	1.01	3.73	0.045061	Triacylglycerols	45
TG_20_1_34_3_	Triacylglyceride (20:1_34:3)	Triglycerides	1.88	1.01	3.48	0.0467351	Triacylglycerols	36
HEX3CER_D18_1_18_0_	Trihexosylceramide (d18:1/18:0)	Trihexosylceramides	2.8	1.01	7.7	0.0467727	Glycosylceramides	17
TG_18_0_38_7_	Triacylglyceride (18:0_38:7)	Triglycerides	2.09	1.01	4.34	0.047225	Triacylglycerols	22
TG_16_1_36_1_	Triacylglyceride (16:1_36:1)	Triglycerides	1.93	1.01	3.7	0.047375	Triacylglycerols	33
PC_AA_C36_3	Phosphatidylcholine aa C36:3	Phosphatidylcholines	1.88	1	3.51	0.0489497	Glycerophospholipi	50
TG_16_1_38_4_	Triacylglyceride (16:1_38:4)	Triglycerides	1.91	1	3.67	0.0503882	Triacylglycerols	43
HEX3CER_D18_1_16_0_	Trihexosylceramide (d18:1/16:0)	Trihexosylceramides	1.89	1	3.59	0.0516021	Glycosylceramides	47
TG_22_5_34_3_	Triacylglyceride (22:5_34:3)	Triglycerides	1.95	0.99	3.83	0.0518256	Triacylglycerols	34
TG_16_1_34_2_	Triacylglyceride (16:1_34:2)	Triglycerides	1.89	0.99	3.58	0.0526798	Triacylglycerols	38
TG_16_1_38_5_	Triacylglyceride (16:1_38:5)	Triglycerides	1.97	0.99	3.92	0.0537426	Triacylglycerols	36
CHOLINE	Choline	Vitamins and Cofactors	1.85	0.98	3.47	0.0558306	Vitamins & Cofacto	50
LYSOPC_A_C20_4	Lysophosphatidylcholine a C20:4	Lysophosphatidylcholines	0.55	0.3	1.02	0.0566897	Glycerophospholipi	50
TG_18_3_32_0_	Triacylglyceride (18:3_32:0)	Triglycerides	1.84	0.98	3.46	0.0570446	Triacylglycerols	44
PC_AE_C44_5	Phosphatidylcholine ae C44:5	Phosphatidylcholines	1.88	0.98	3.62	0.058959	Glycerophospholipi	50
TG_18_1_30_2_	Triacylglyceride (18:1_30:2)	Triglycerides	1.92	0.98	3.79	0.0589989	Triacylglycerols	47
CE_22_2_	Cholesteryl ester 22:2	Cholesteryl Esters	0.49	0.23	1.03	0.0596243	Cholesterol Esters	34
TG_20_4_32_1_	Triacylglyceride (20:4_32:1)	Triglycerides	1.82	0.98	3.41	0.0597217	Triacylglycerols	47
TG_18_3_38_6_	Triacylglyceride (18:3_38:6)	Triglycerides	4.21	0.94	18.96	0.0611045	Triacylglycerols	16
TG_18_3_36_3_	Triacylglyceride (18:3_36:3)	Triglycerides	1.83	0.97	3.48	0.0637363	Triacylglycerols	45
CER_D18_2_16_0_	Ceramide (d18:2/16:0)	Ceramides	1.78	0.97	3.26	0.0638891	Ceramides	49
HEX3CER_D18_1_24_1_	Trihexosylceramide (d18:1/24:1)	Trihexosylceramides	1.76	0.96	3.22	0.0685528	Glycosylceramides	44
TYR	Tyrosine	Amino Acids	1.78	0.96	3.32	0.0694143	Aminoacids	50
SARCOSINE	Sarcosine	Amino Acid Related	1.83	0.95	3.55	0.0724696	Aminoacids Related	50
TG_18_2_34_4_	Triacylglyceride (18:2_34:4)	Triglycerides	1.76	0.95	3.27	0.0734842	Triacylglycerols	45
TG_17_1_34_2_	Triacylglyceride (17:1_34:2)	Triglycerides	1.84	0.94	3.6	0.073527	Triacylglycerols	17
TG_20_3_32_0_	Triacylglyceride (20:3_32:0)	Triglycerides	1.76	0.94	3.28	0.0763649	Triacylglycerols	34
TG_18_1_32_3_	Triacylglyceride (18:1_32:3)	Triglycerides	1.81	0.94	3.51	0.0772136	Triacylglycerols	46
TG_20_1_34_0_	Triacylglyceride (20:1_34:0)	Triglycerides	1.71	0.94	3.1	0.0783903	Triacylglycerols	38
PC_AA_C42_5	Phosphatidylcholine aa C42:5	Phosphatidylcholines	0.58	0.32	1.07	0.0791484	Glycerophospholipi	39
HEX2CER_D18_1_16_0_	Dihexosylceramide (d18:1/16:0)	Dihexosylceramides	1.75	0.93	3.26	0.0813248	Glycosylceramides	50
CE_18_3_	Cholesteryl ester 18:3	Cholesteryl Esters	0.59	0.32	1.07	0.0820151	Cholesterol Esters	50
CE_16_0_	Cholesteryl ester 16:0	Cholesteryl Esters	1.72	0.93	3.17	0.0838622	Cholesterol Esters	50
TG_16_0_35_2_	Triacylglyceride (16:0_35:2)	Triglycerides	1.74	0.93	3.25	0.0841404	Triacylglycerols	36
HYPOXANTHINE	Hypoxanthine	Nucleobases and Related	1.72	0.92	3.19	0.0868476	Nucleobases Relate	25
TG_18_3_38_5_	Triacylglyceride (18:3_38:5)	Triglycerides	1.83	0.91	3.66	0.088071	Triacylglycerols	28
TG_14_0_36_2_	Triacylglyceride (14:0_36:2)	Triglycerides	1.73	0.91	3.28	0.0934417	Triacylglycerols	45
PC_AE_C40_3	Phosphatidylcholine ae C40:3	Phosphatidylcholines	0.61	0.34	1.09	0.0940753	Glycerophospholipi	50
PC_AE_C42_1	Phosphatidylcholine ae C42:1	Phosphatidylcholines	0.6	0.33	1.09	0.0952809	Glycerophospholipi	44
TG_18_2_32_2_	Triacylglyceride (18:2_32:2)	Triglycerides	1.68	0.91	3.08	0.0975735	Triacylglycerols	47
H1	Hexose	Carbohydrates and Related	1.66	0.91	3.02	0.0991961	Sugars	39
GLU	Glutamic Acid	Amino Acids	0.61	0.34	1.1	0.100113	Aminoacids	50
HEXCER_D18_1_23_0_	Hexosylceramide (d18:1/23:0)	Hexosylceramides	1.71	0.9	3.27	0.102652	Glycosylceramides	46
LYSOPC_A_C18_2	Lysophosphatidylcholine a C18:2	Lysophosphatidylcholines	0.61	0.33	1.11	0.102718	Glycerophospholipi	50
PC_AA_C38_3	Phosphatidylcholine aa C38:3	Phosphatidylcholines	0.61	0.33	1.11	0.103768	Glycerophospholipi	50
TG_18_1_32_1_	Triacylglyceride (18:1_32:1)	Triglycerides	1.67	0.9	3.11	0.10608	Triacylglycerols	44
DG_16_1_18_2_	Diacylglyceride (16:1_18:2)	Diglycerides	1.64	0.89	3.03	0.11132	Diacylglycerols	48
LYSOPC_A_C16_0	Lysophosphatidylcholine a C16:0	Lysophosphatidylcholines	0.62	0.35	1.12	0.111683	Glycerophospholipi	50
TG_20_2_32_0_	Triacylglyceride (20:2_32:0)	Triglycerides	1.71	0.88	3.32	0.112536	Triacylglycerols	21
PC_AE_C44_6	Phosphatidylcholine ae C44:6	Phosphatidylcholines	1.66	0.88	3.13	0.114347	Glycerophospholipi	50
PC_AE_C44_3	Phosphatidylcholine ae C44:3	Phosphatidylcholines	0.62	0.35	1.13	0.117454	Glycerophospholipi	50
PC_AE_C34_3	Phosphatidylcholine ae C34:3	Phosphatidylcholines	1.62	0.89	2.96	0.117815	Glycerophospholipi	50
ARG	Arginine	Amino Acids	0.61	0.32	1.14	0.119063	Aminoacids	50
TG_20_2_36_5_	Triacylglyceride (20:2_36:5)	Triglycerides	1.76	0.86	3.61	0.12126	Triacylglycerols	19
SM_C20_2	Sphingomyelin C20:2	Sphingomyelins	1.63	0.88	3.03	0.121804	Sphingolipids	50
TG_20_0_34_1_	Triacylglyceride (20:0_34:1)	Triglycerides	1.66	0.87	3.15	0.123766	Triacylglycerols	45
TG_20_5_34_0_	Triacylglyceride (20:5_34:0)	Triglycerides	1.67	0.86	3.24	0.129026	Triacylglycerols	20
SM__OH__C16_1	Hydroxysphingomyelin C16:1	Sphingomyelins	1.6	0.87	2.92	0.129499	Sphingolipids	50
PC_AA_C28_1	Phosphatidylcholine aa C28:1	Phosphatidylcholines	1.58	0.87	2.88	0.13361	Glycerophospholipi	50
TG_17_0_34_3_	Triacylglyceride (17:0_34:3)	Triglycerides	1.64	0.86	3.12	0.133798	Triacylglycerols	37
TG_18_1_32_2_	Triacylglyceride (18:1_32:2)	Triglycerides	1.59	0.87	2.93	0.135212	Triacylglycerols	47
TG_16_0_38_1_	Triacylglyceride (16:0_38:1)	Triglycerides	1.62	0.86	3.06	0.135515	Triacylglycerols	36
DG_18_1_20_4_	Diacylglyceride (18:1_20:4)	Diglycerides	1.59	0.86	2.97	0.142223	Diacylglycerols	41
CE_18_1_	Cholesteryl ester 18:1	Cholesteryl Esters	1.66	0.84	3.28	0.14231	Cholesterol Esters	45
LYSOPC_A_C18_1	Lysophosphatidylcholine a C18:1	Lysophosphatidylcholines	0.65	0.36	1.17	0.149378	Glycerophospholipi	50
TG_14_0_36_4_	Triacylglyceride (14:0_36:4)	Triglycerides	1.56	0.85	2.85	0.151433	Triacylglycerols	48
GLCAS	Glycolithocholic acid sulfate	Bile Acids	0.64	0.35	1.18	0.151942	Bile Acids	50
CER_D18_1_14_0_	Ceramide (d18:1/14:0)	Ceramides	0.66	0.37	1.18	0.163323	Ceramides	34
DG_18_2_18_3_	Diacylglyceride (18:2_18:3)	Diglycerides	1.64	0.82	3.27	0.164195	Diacylglycerols	40
GABA	gamma-Aminobutyric acid	Biogenic Amines	0.66	0.36	1.19	0.168252	Biogenic Amines	29
CE_20_4_	Cholesteryl ester 20:4	Cholesteryl Esters	1.52	0.83	2.79	0.170369	Cholesterol Esters	50
PC_AA_C42_4	Phosphatidylcholine aa C42:4	Phosphatidylcholines	0.67	0.37	1.19	0.173067	Glycerophospholipi	50
TG_18_2_36_5_	Triacylglyceride (18:2_36:5)	Triglycerides	1.54	0.83	2.87	0.174008	Triacylglycerols	22
PC_AA_C38_4	Phosphatidylcholine aa C38:4	Phosphatidylcholines	1.53	0.83	2.82	0.175663	Glycerophospholipi	50
TLCA	Taurolithocholic acid	Bile Acids	0.78	0.55	1.12	0.179085	Bile Acids	24
PC_AE_C38_3	Phosphatidylcholine ae C38:3	Phosphatidylcholines	0.67	0.38	1.2	0.180771	Glycerophospholipi	50
PC_AA_C40_1	Phosphatidylcholine aa C40:1	Phosphatidylcholines	0.67	0.37	1.21	0.184493	Glycerophospholipi	21
SM_C18_1	Sphingomyelin C18:1	Sphingomyelins	1.5	0.82	2.75	0.191709	Sphingolipids	50
GDCA	Glycodeoxycholic acid	Bile Acids	1.49	0.81	2.72	0.195585	Bile Acids	50
CER_D18_2_24_1_	Ceramide (d18:2/24:1)	Ceramides	1.42	0.83	2.42	0.203233	Ceramides	43
PC_AA_C34_3	Phosphatidylcholine aa C34:3	Phosphatidylcholines	1.47	0.81	2.65	0.206277	Glycerophospholipi	50
P_CRESOL_SO4	p-Cresol sulfate	Cresols	0.69	0.38	1.23	0.208793	Cresols	50
DG_18_2_20_0_	Diacylglyceride (18:2_20:0)	Diglycerides	1.42	0.82	2.47	0.211591	Diacylglycerols	46
DG_18_1_20_0_	Diacylglyceride (18:1_20:0)	Diglycerides	1.6	0.76	3.37	0.211901	Diacylglycerols	37
PC_AE_C44_4	Phosphatidylcholine ae C44:4	Phosphatidylcholines	0.7	0.39	1.25	0.229466	Glycerophospholipi	29
PC_AE_C40_5	Phosphatidylcholine ae C40:5	Phosphatidylcholines	1.42	0.8	2.54	0.233609	Glycerophospholipi	50
CER_D18_1_20_0_OH__	Ceramide (d18:1/20:0(OH))	Ceramides	1.47	0.78	2.78	0.233785	Ceramides	43
PC_AE_C30_1	Phosphatidylcholine ae C30:1	Phosphatidylcholines	1.43	0.79	2.6	0.23531	Glycerophospholipi	48
TG_18_1_34_4_	Triacylglyceride (18:1_34:4)	Triglycerides	1.44	0.79	2.65	0.237331	Triacylglycerols	46
PC_AE_C40_2	Phosphatidylcholine ae C40:2	Phosphatidylcholines	0.71	0.4	1.26	0.238876	Glycerophospholipi	50
HEXCER_D18_1_18_1_	Hexosylceramide (d18:1/18:1)	Hexosylceramides	1.4	0.8	2.45	0.241872	Glycosylceramides	47
PC_AE_C38_2	Phosphatidylcholine ae C38:2	Phosphatidylcholines	0.71	0.4	1.26	0.244443	Glycerophospholipi	50
CE_18_0_	Cholesteryl ester 18:0	Cholesteryl Esters	1.41	0.79	2.52	0.245843	Cholesterol Esters	36
HEX2CER_D18_1_26_0_	Dihexosylceramide (d18:1/26:0)	Dihexosylceramides	1.41	0.78	2.54	0.252086	Glycosylceramides	12
TG_20_3_34_3_	Triacylglyceride (20:3_34:3)	Triglycerides	1.43	0.77	2.68	0.257026	Triacylglycerols	36
PC_AA_C40_2	Phosphatidylcholine aa C40:2	Phosphatidylcholines	0.72	0.41	1.27	0.257677	Glycerophospholipi	49
CE_20_3_	Cholesteryl ester 20:3	Cholesteryl Esters	0.71	0.4	1.28	0.260505	Cholesterol Esters	50
PC_AA_C40_3	Phosphatidylcholine aa C40:3	Phosphatidylcholines	0.72	0.41	1.28	0.260955	Glycerophospholipi	50
TG_17_1_34_1_	Triacylglyceride (17:1_34:1)	Triglycerides	1.4	0.77	2.55	0.263989	Triacylglycerols	22
PC_AA_C40_5	Phosphatidylcholine aa C40:5	Phosphatidylcholines	1.39	0.78	2.49	0.26404	Glycerophospholipi	50
CER_D16_1_22_0_	Ceramide (d16:1/22:0)	Ceramides	1.36	0.79	2.35	0.267309	Ceramides	40
TG_16_0_34_4_	Triacylglyceride (16:0_34:4)	Triglycerides	1.39	0.78	2.49	0.267795	Triacylglycerols	46
HEXCER_D18_2_16_0_	Hexosylceramide (d18:2/16:0)	Hexosylceramides	1.3	0.81	2.08	0.274454	Glycosylceramides	32
TG_14_0_34_3_	Triacylglyceride (14:0_34:3)	Triglycerides	0.71	0.39	1.31	0.276038	Triacylglycerols	28
PC_AA_C32_1	Phosphatidylcholine aa C32:1	Phosphatidylcholines	1.38	0.77	2.47	0.28006	Glycerophospholipi	50
TG_16_0_37_3_	Triacylglyceride (16:0_37:3)	Triglycerides	1.4	0.76	2.6	0.280896	Triacylglycerols	42
CIT	Citrulline	Amino Acid Related	0.73	0.41	1.3	0.285831	Aminoacids Related	50
TG_18_3_36_4_	Triacylglyceride (18:3_36:4)	Triglycerides	1.38	0.76	2.49	0.286583	Triacylglycerols	41
TG_14_0_38_5_	Triacylglyceride (14:0_38:5)	Triglycerides	1.38	0.76	2.52	0.287207	Triacylglycerols	26
TG_20_2_32_1_	Triacylglyceride (20:2_32:1)	Triglycerides	1.38	0.76	2.52	0.295518	Triacylglycerols	42
TG_20_4_32_2_	Triacylglyceride (20:4_32:2)	Triglycerides	1.37	0.76	2.5	0.297624	Triacylglycerols	38
PC_AE_C32_2	Phosphatidylcholine ae C32:2	Phosphatidylcholines	1.36	0.76	2.43	0.303573	Glycerophospholipi	50
TG_18_0_32_1_	Triacylglyceride (18:0_32:1)	Triglycerides	1.36	0.76	2.43	0.306353	Triacylglycerols	24
_3_IAA	Indoleacetic acid	Indoles and Derivatives	0.74	0.41	1.32	0.307208	Indoles Derivative	50
HEXCER_D18_1_18_0_	Hexosylceramide (d18:1/18:0)	Hexosylceramides	1.31	0.77	2.21	0.315256	Glycosylceramides	40
ORN	Ornithine	Amino Acid Related	0.74	0.41	1.34	0.319497	Aminoacids Related	50
CE_20_5_	Cholesteryl ester 20:5	Cholesteryl Esters	0.75	0.41	1.35	0.334707	Cholesterol Esters	47
TG_17_2_34_3_	Triacylglyceride (17:2_34:3)	Triglycerides	1.34	0.74	2.4	0.334767	Triacylglycerols	32
TG_14_0_34_2_	Triacylglyceride (14:0_34:2)	Triglycerides	1.33	0.74	2.4	0.338762	Triacylglycerols	29
CER_D16_1_23_0_	Ceramide (d16:1/23:0)	Ceramides	0.78	0.48	1.29	0.340067	Ceramides	40
CA	Cholic Acid	Bile Acids	1.32	0.74	2.36	0.341526	Bile Acids	50
DHEAS	Dehydroepiandrosterone sulfate	Hormones and Related	0.75	0.41	1.37	0.348441	Hormones	43
TG_16_0_32_3_	Triacylglyceride (16:0_32:3)	Triglycerides	1.32	0.73	2.4	0.362687	Triacylglycerols	35
SM__OH__C22_2	Hydroxysphingomyelin C22:2	Sphingomyelins	1.3	0.73	2.33	0.373344	Sphingolipids	50
CE_22_0_	Cholesteryl ester 22:0	Cholesteryl Esters	0.75	0.4	1.42	0.376536	Cholesterol Esters	37
TG_16_0_36_6_	Triacylglyceride (16:0_36:6)	Triglycerides	1.3	0.72	2.35	0.380746	Triacylglycerols	39
PC_AA_C42_2	Phosphatidylcholine aa C42:2	Phosphatidylcholines	0.78	0.44	1.37	0.382341	Glycerophospholipi	39
CER_D18_1_26_0_	Ceramide (d18:1/26:0)	Ceramides	1.2	0.79	1.8	0.39212	Ceramides	32
PC_AE_C42_3	Phosphatidylcholine ae C42:3	Phosphatidylcholines	0.78	0.44	1.38	0.400583	Glycerophospholipi	49
PC_AE_C42_2	Phosphatidylcholine ae C42:2	Phosphatidylcholines	0.78	0.44	1.39	0.403725	Glycerophospholipi	49
TG_18_1_33_3_	Triacylglyceride (18:1_33:3)	Triglycerides	0.76	0.39	1.46	0.40682	Triacylglycerols	28
PC_AE_C38_1	Phosphatidylcholine ae C38:1	Phosphatidylcholines	0.79	0.44	1.4	0.417841	Glycerophospholipi	29
HEXCER_D18_2_24_0_	Hexosylceramide (d18:2/24:0)	Hexosylceramides	1.28	0.7	2.33	0.418056	Glycosylceramides	41
TG_20_3_32_1_	Triacylglyceride (20:3_32:1)	Triglycerides	1.27	0.71	2.28	0.423717	Triacylglycerols	34
HEXCER_D18_2_23_0_	Hexosylceramide (d18:2/23:0)	Hexosylceramides	0.78	0.42	1.45	0.430677	Glycosylceramides	24
HEXCER_D18_1_14_0_	Hexosylceramide (d18:1/14:0)	Hexosylceramides	0.84	0.54	1.3	0.439372	Glycosylceramides	21
ALPHA_AAA	alpha-Aminoadipic acid	Amino Acid Related	1.25	0.7	2.21	0.447427	Aminoacids Related	48
TG_18_2_30_1_	Triacylglyceride (18:2_30:1)	Triglycerides	1.25	0.69	2.27	0.455345	Triacylglycerols	34
DG_18_2_20_4_	Diacylglyceride (18:2_20:4)	Diglycerides	0.8	0.45	1.43	0.455989	Diacylglycerols	41
DG_O_14_0_18_2_	Diacylglyceride O-(14:0_18:2)	Diglycerides	1.24	0.7	2.18	0.466091	Diacylglycerols	50
TG_18_0_32_2_	Triacylglyceride (18:0_32:2)	Triglycerides	1.24	0.69	2.23	0.468325	Triacylglycerols	16
CER_D18_0_20_0_	Dihydroceramide (d18:0/20:0)	Dihydroceramides	0.83	0.5	1.37	0.46917	Dihydroceramides	16
PC_AE_C40_1	Phosphatidylcholine ae C40:1	Phosphatidylcholines	0.81	0.46	1.43	0.472863	Glycerophospholipi	50
TG_14_0_36_1_	Triacylglyceride (14:0_36:1)	Triglycerides	1.23	0.69	2.21	0.480191	Triacylglycerols	47
TG_16_1_38_3_	Triacylglyceride (16:1_38:3)	Triglycerides	1.24	0.68	2.24	0.481379	Triacylglycerols	40
PC_AA_C42_1	Phosphatidylcholine aa C42:1	Phosphatidylcholines	0.82	0.46	1.44	0.484287	Glycerophospholipi	50
HEX3CER_D18_1_20_0_	Trihexosylceramide (d18:1/20:0)	Trihexosylceramides	1.29	0.63	2.64	0.484679	Glycosylceramides	21
TG_20_1_32_2_	Triacylglyceride (20:1_32:2)	Triglycerides	1.23	0.68	2.22	0.486884	Triacylglycerols	33
ALA	Alanine	Amino Acids	0.82	0.46	1.46	0.499539	Aminoacids	50
TG_16_1_36_5_	Triacylglyceride (16:1_36:5)	Triglycerides	0.82	0.45	1.48	0.505097	Triacylglycerols	37
PC_AE_C42_5	Phosphatidylcholine ae C42:5	Phosphatidylcholines	0.83	0.47	1.46	0.513225	Glycerophospholipi	46
TG_18_3_33_2_	Triacylglyceride (18:3_33:2)	Triglycerides	0.81	0.43	1.53	0.513824	Triacylglycerols	19
DHA	Docosahexaenoic acid	Fatty Acids	1.21	0.68	2.15	0.514565	Fatty Acids	22
TG_18_1_38_7_	Triacylglyceride (18:1_38:7)	Triglycerides	1.2	0.67	2.15	0.529568	Triacylglycerols	37
TG_18_3_35_2_	Triacylglyceride (18:3_35:2)	Triglycerides	1.24	0.61	2.5	0.55312	Triacylglycerols	25
GLN	Glutamine	Amino Acids	0.84	0.47	1.5	0.55315	Aminoacids	50
CER_D18_1_26_1_	Ceramide (d18:1/26:1)	Ceramides	0.89	0.6	1.32	0.568071	Ceramides	20
TG_18_3_30_0_	Triacylglyceride (18:3_30:0)	Triglycerides	0.84	0.46	1.53	0.569551	Triacylglycerols	29
PC_AA_C42_0	Phosphatidylcholine aa C42:0	Phosphatidylcholines	0.85	0.48	1.5	0.576091	Glycerophospholipi	50
TMAO	Trimethylamine N-oxide	Amine Oxides	1.18	0.66	2.08	0.579355	Amine Oxides	50
TG_20_4_36_5_	Triacylglyceride (20:4_36:5)	Triglycerides	1.2	0.62	2.32	0.579964	Triacylglycerols	23
PC_AA_C36_5	Phosphatidylcholine aa C36:5	Phosphatidylcholines	0.85	0.49	1.5	0.583569	Glycerophospholipi	50
FA_20_3_	Eicosatrienoic acid	Fatty Acids	0.89	0.59	1.35	0.584779	Fatty Acids	27
PC_AE_C42_4	Phosphatidylcholine ae C42:4	Phosphatidylcholines	0.86	0.49	1.5	0.58738	Glycerophospholipi	50
TG_17_1_36_5_	Triacylglyceride (17:1_36:5)	Triglycerides	1.17	0.66	2.07	0.600553	Triacylglycerols	21
PC_AE_C38_0	Phosphatidylcholine ae C38:0	Phosphatidylcholines	1.16	0.66	2.05	0.601909	Glycerophospholipi	45
TG_17_1_34_3_	Triacylglyceride (17:1_34:3)	Triglycerides	1.16	0.65	2.05	0.615895	Triacylglycerols	33
MET_SO	Methionine-Sulfoxide	Amino Acid Related	1.15	0.67	1.95	0.616407	Aminoacids Related	44
CREATININE	Creatinine	Amino Acid Related	1.15	0.65	2.03	0.623566	Aminoacids Related	50
TG_18_1_36_6_	Triacylglyceride (18:1_36:6)	Triglycerides	1.15	0.64	2.08	0.640204	Triacylglycerols	28
TG_18_3_32_1_	Triacylglyceride (18:3_32:1)	Triglycerides	0.87	0.49	1.55	0.64596	Triacylglycerols	46
CER_D18_1_18_0_OH__	Ceramide (d18:1/18:0(OH))	Ceramides	1.13	0.67	1.88	0.648603	Ceramides	28
TG_20_3_32_2_	Triacylglyceride (20:3_32:2)	Triglycerides	1.15	0.63	2.11	0.651627	Triacylglycerols	33
PC_AE_C36_1	Phosphatidylcholine ae C36:1	Phosphatidylcholines	1.14	0.65	1.99	0.657938	Glycerophospholipi	50
HEXCER_D18_2_20_0_	Hexosylceramide (d18:2/20:0)	Hexosylceramides	0.9	0.55	1.46	0.666583	Glycosylceramides	30
CER_D18_2_24_0_	Ceramide (d18:2/24:0)	Ceramides	1.13	0.63	2.01	0.683862	Ceramides	47
CE_14_1_	Cholesteryl ester 14:1	Cholesteryl Esters	0.88	0.46	1.67	0.687195	Cholesterol Esters	35
CER_D18_2_20_0_	Ceramide (d18:2/20:0)	Ceramides	1.09	0.7	1.71	0.708695	Ceramides	37
PC_AE_C40_4	Phosphatidylcholine ae C40:4	Phosphatidylcholines	1.11	0.63	1.96	0.708961	Glycerophospholipi	50
PC_AA_C32_2	Phosphatidylcholine aa C32:2	Phosphatidylcholines	0.9	0.51	1.58	0.709489	Glycerophospholipi	50
ACONACID	Aconitic acid	Carboxylic Acids	0.9	0.51	1.58	0.710547	Carboxylic Acids	50
OH_GLUTACID	Hydroxyglutaric acid	Carboxylic Acids	1.11	0.63	1.95	0.713589	Carboxylic Acids	15
TG_18_3_34_3_	Triacylglyceride (18:3_34:3)	Triglycerides	0.9	0.5	1.61	0.716762	Triacylglycerols	41
MET	Methionine	Amino Acids	1.11	0.62	2.01	0.719775	Aminoacids	50
HEXCER_D16_1_22_0_	Hexosylceramide (d16:1/22:0)	Hexosylceramides	0.91	0.55	1.52	0.726071	Glycosylceramides	41
TG_14_0_38_4_	Triacylglyceride (14:0_38:4)	Triglycerides	0.9	0.51	1.61	0.731223	Triacylglycerols	25
TRP	Tryptophan	Amino Acids	1.1	0.62	1.94	0.742314	Aminoacids	50
LYS	Lysine	Amino Acids	1.1	0.62	1.94	0.749603	Aminoacids	50
AA	Arachidonic acid	Fatty Acids	0.91	0.52	1.61	0.751187	Fatty Acids	50
CE_16_1_	Cholesteryl ester 16:1	Cholesteryl Esters	1.09	0.61	1.94	0.76726	Cholesterol Esters	44
TG_16_1_34_3_	Triacylglyceride (16:1_34:3)	Triglycerides	1.08	0.61	1.9	0.790982	Triacylglycerols	35
TMCA	Tauro-muricholic acids	Bile Acids	0.95	0.65	1.4	0.791356	Bile Acids	33
ASN	Asparagine	Amino Acids	1.08	0.6	1.97	0.794091	Aminoacids	50
PC_AA_C38_1	Phosphatidylcholine aa C38:1	Phosphatidylcholines	1.07	0.63	1.81	0.803394	Glycerophospholipi	46
CER_D18_2_23_0_	Ceramide (d18:2/23:0)	Ceramides	1.05	0.67	1.67	0.819667	Ceramides	39
TG_16_0_38_7_	Triacylglyceride (16:0_38:7)	Triglycerides	1.07	0.59	1.94	0.826968	Triacylglycerols	41
HEX2CER_D18_1_26_1_	Dihexosylceramide (d18:1/26:1)	Dihexosylceramides	1.05	0.66	1.69	0.834967	Glycosylceramides	21
THR	Threonine	Amino Acids	0.94	0.53	1.69	0.838281	Aminoacids	50
HEXCER_D16_1_24_0_	Hexosylceramide (d16:1/24:0)	Hexosylceramides	1.05	0.64	1.72	0.849991	Glycosylceramides	37
DG_14_0_18_1_	Diacylglyceride (14:0_18:1)	Diglycerides	1.06	0.58	1.93	0.851427	Diacylglycerols	12
HEXCER_D18_2_18_0_	Hexosylceramide (d18:2/18:0)	Hexosylceramides	0.96	0.61	1.51	0.861199	Glycosylceramides	31
TG_14_0_35_2_	Triacylglyceride (14:0_35:2)	Triglycerides	1.05	0.59	1.89	0.86427	Triacylglycerols	26
PC_AA_C40_4	Phosphatidylcholine aa C40:4	Phosphatidylcholines	0.96	0.55	1.67	0.873756	Glycerophospholipi	50
CE_17_1_	Cholesteryl ester 17:1	Cholesteryl Esters	1.05	0.55	2.01	0.882329	Cholesterol Esters	37
TG_20_1_30_1_	Triacylglyceride (20:1_30:1)	Triglycerides	1.04	0.6	1.8	0.89424	Triacylglycerols	12
DCA	Deoxycholic acid	Bile Acids	1.03	0.59	1.81	0.908559	Bile Acids	50
CER_D16_1_24_0_	Ceramide (d16:1/24:0)	Ceramides	0.97	0.59	1.62	0.920619	Ceramides	42
CE_22_5_	Cholesteryl ester 22:5	Cholesteryl Esters	1.03	0.56	1.88	0.928078	Cholesterol Esters	45
HEX3CER_D18_1_22_0_	Trihexosylceramide (d18:1/22:0)	Trihexosylceramides	1.03	0.54	1.98	0.929195	Glycosylceramides	28
TG_20_4_30_0_	Triacylglyceride (20:4_30:0)	Triglycerides	1.03	0.58	1.8	0.929453	Triacylglycerols	25
TG_20_1_32_1_	Triacylglyceride (20:1_32:1)	Triglycerides	0.98	0.56	1.74	0.956588	Triacylglycerols	43
PC_AA_C32_3	Phosphatidylcholine aa C32:3	Phosphatidylcholines	1.01	0.58	1.78	0.960101	Glycerophospholipi	49
CER_D18_2_18_0_	Ceramide (d18:2/18:0)	Ceramides	1.01	0.61	1.67	0.970607	Ceramides	44

## Sheet: Table S5
Supplementary Table S5: Odds ratios and 95% CIs (per 1-SD) for the association of endemic Burkitt Lymphoma risk and plasma metabolites with values equal or greater than the LOD and reached the FDR<0.001 threshold, based on 25 cases and 25 controls
variable	Metabolite_name	Analyte_Class	OR	lower_CI	upper_CI	P	CLASS	LOD_IND
AABA	alpha-Aminobutyric acid	Amino Acid Related	11.37	3.22	40.21	0.000161031	Aminoacids Related	50
HARG	Homoarginine	Amino Acid Related	0.1	0.03	0.35	0.000348106	Aminoacids Related	50
PUTRESCINE	Putrescine	Biogenic Amines	11.49	2.96	44.66	0.000422717	Biogenic Amines	39
CER_D18_1_20_0_	Ceramide (d18:1/20:0)	Ceramides	6.85	2.46	19.09	0.000232689	Ceramides	36
CER_D18_1_22_0_	Ceramide (d18:1/22:0)	Ceramides	5.79	2.2	15.23	0.000372386	Ceramides	50
CER_D18_1_24_1_	Ceramide (d18:1/24:1)	Ceramides	6.43	2.26	18.3	0.000485541	Ceramides	47
DG_18_1_18_2_	Diacylglyceride (18:1_18:2)	Diglycerides	10.26	2.87	36.66	0.000339833	Diacylglycerols	50
HEXCER_D18_1_16_0_	Hexosylceramide (d18:1/16:0)	Hexosylceramides	5.65	2.19	14.61	0.00034915	Glycosylceramides	50
PC_AE_C40_6	Phosphatidylcholine ae C40:6	Phosphatidylcholines	11.27	3.09	41.08	0.000243275	Glycerophospholipi	50
PC_AE_C38_6	Phosphatidylcholine ae C38:6	Phosphatidylcholines	14.72	3.5	61.94	0.000244054	Glycerophospholipi	50
PC_AE_C38_4	Phosphatidylcholine ae C38:4	Phosphatidylcholines	11.61	3.1	43.51	0.000273571	Glycerophospholipi	50
PC_AE_C38_5	Phosphatidylcholine ae C38:5	Phosphatidylcholines	25.15	4.37	144.79	0.000305422	Glycerophospholipi	50
PC_AE_C36_4	Phosphatidylcholine ae C36:4	Phosphatidylcholines	23.3	4.2	129.31	0.000316466	Glycerophospholipi	50
PC_AA_C38_0	Phosphatidylcholine aa C38:0	Phosphatidylcholines	7.84	2.5	24.56	0.00041177	Glycerophospholipi	50
PC_AA_C32_0	Phosphatidylcholine aa C32:0	Phosphatidylcholines	7.55	2.44	23.39	0.000459266	Glycerophospholipi	48
PC_AE_C34_0	Phosphatidylcholine ae C34:0	Phosphatidylcholines	5.84	2.16	15.81	0.000512613	Glycerophospholipi	28
TG_18_0_38_6_	Triacylglyceride (18:0_38:6)	Triglycerides	10.9	3.19	37.23	0.000137477	Triacylglycerols	41
TG_18_2_38_4_	Triacylglyceride (18:2_38:4)	Triglycerides	6.78	2.43	18.9	0.000254566	Triacylglycerols	46
TG_18_0_36_3_	Triacylglyceride (18:0_36:3)	Triglycerides	8.89	2.75	28.68	0.000258102	Triacylglycerols	49
TG_16_0_40_6_	Triacylglyceride (16:0_40:6)	Triglycerides	7.53	2.55	22.25	0.000258873	Triacylglycerols	48
TG_18_2_36_0_	Triacylglyceride (18:2_36:0)	Triglycerides	16.07	3.61	71.47	0.000265766	Triacylglycerols	44
TG_22_5_34_1_	Triacylglyceride (22:5_34:1)	Triglycerides	7.49	2.53	22.13	0.0002727	Triacylglycerols	49
TG_22_5_34_2_	Triacylglyceride (22:5_34:2)	Triglycerides	7.21	2.47	21.03	0.000295875	Triacylglycerols	48
TG_18_2_34_0_	Triacylglyceride (18:2_34:0)	Triglycerides	7.19	2.46	21.01	0.000312711	Triacylglycerols	47
TG_20_0_32_4_	Triacylglyceride (20:0_32:4)	Triglycerides	14.85	3.42	64.48	0.000316305	Triacylglycerols	40
TG_20_0_32_3_	Triacylglyceride (20:0_32:3)	Triglycerides	6.64	2.36	18.74	0.000344065	Triacylglycerols	37
TG_22_6_34_2_	Triacylglyceride (22:6_34:2)	Triglycerides	10.38	2.88	37.48	0.000351246	Triacylglycerols	46
TG_18_2_36_1_	Triacylglyceride (18:2_36:1)	Triglycerides	8.65	2.64	28.33	0.000365576	Triacylglycerols	48
TG_18_2_34_1_	Triacylglyceride (18:2_34:1)	Triglycerides	4.63	1.99	10.8	0.000386002	Triacylglycerols	48
TG_20_4_34_1_	Triacylglyceride (20:4_34:1)	Triglycerides	9.89	2.79	35.07	0.000387452	Triacylglycerols	49
TG_18_2_32_0_	Triacylglyceride (18:2_32:0)	Triglycerides	6.43	2.3	17.99	0.000387963	Triacylglycerols	47
TG_22_6_34_1_	Triacylglyceride (22:6_34:1)	Triglycerides	5.96	2.22	16.03	0.000406141	Triacylglycerols	49
TG_20_4_36_3_	Triacylglyceride (20:4_36:3)	Triglycerides	8.97	2.66	30.25	0.000407102	Triacylglycerols	49
TG_18_1_38_5_	Triacylglyceride (18:1_38:5)	Triglycerides	8.52	2.6	27.99	0.000410526	Triacylglycerols	49
TG_18_2_38_5_	Triacylglyceride (18:2_38:5)	Triglycerides	5.33	2.1	13.53	0.000425621	Triacylglycerols	46
TG_16_0_36_3_	Triacylglyceride (16:0_36:3)	Triglycerides	4.47	1.94	10.3	0.000446571	Triacylglycerols	48
TG_18_0_36_4_	Triacylglyceride (18:0_36:4)	Triglycerides	8.13	2.51	26.36	0.000478727	Triacylglycerols	49
TG_18_1_38_6_	Triacylglyceride (18:1_38:6)	Triglycerides	6.66	2.29	19.39	0.000499606	Triacylglycerols	47
TG_20_4_36_4_	Triacylglyceride (20:4_36:4)	Triglycerides	5.69	2.13	15.18	0.000523389	Triacylglycerols	49
TG_16_0_36_4_	Triacylglyceride (16:0_36:4)	Triglycerides	5.78	2.14	15.63	0.000542168	Triacylglycerols	47
TG_20_4_36_2_	Triacylglyceride (20:4_36:2)	Triglycerides	13.65	3.09	60.32	0.000566113	Triacylglycerols	48
TG_16_0_38_6_	Triacylglyceride (16:0_38:6)	Triglycerides	6.8	2.28	20.29	0.000584536	Triacylglycerols	49
